# Supplementary material for: Mammalian MicroRNA Prediction through a Support Vector Machine Model of Sequence and Structure
Source: PLoS One. 2007 Sep 26;2(9):e946. doi: 10.1371/journal.pone.0000946 (PMC1978525; doi:10.1371/journal.pone.0000946)
Supplement: Dataset S1 — Mouse candidate pre-miRNAs. File format: BED (see http://genome.ucsc.edu/FAQ/FAQformat) Description: Genome coordinates of all mouse candidate pre-miRNAs(Candidates 801 was deleted because of lifting to NCBI mouse genome assembly Build 36). The coordinates refer to the NCBI mouse genome assembly Build 36 (mm8). (0.14 MB TXT) [file pone.0000946.s003.txt]

chr10	101202379	101202460	Candidate 1	+
chr10	101202389	101202450	Candidate 2	-
chr10	101246869	101246964	Candidate 3	-
chr10	104982098	104982166	Candidate 4	+
chr10	106519459	106519555	Candidate 5	-
chr10	109087420	109087468	Candidate 6	-
chr10	109122731	109122828	Candidate 7	-
chr10	109122745	109122817	Candidate 8	+
chr10	111073910	111073952	Candidate 9	+
chr10	113921274	113921315	Candidate 10	-
chr10	118856488	118856563	Candidate 11	+
chr10	119851024	119851194	Candidate 12	-
chr10	119851044	119851177	Candidate 13	+
chr10	12072936	12072989	Candidate 14	-
chr10	122388637	122388684	Candidate 15	-
chr10	122388692	122388794	Candidate 16	-
chr10	123304693	123304750	Candidate 17	+
chr10	12606692	12606797	Candidate 18	+
chr10	12606711	12606787	Candidate 19	-
chr10	126398494	126398547	Candidate 20	+
chr10	126493161	126493293	Candidate 21	+
chr10	126612963	126613072	Candidate 22	-
chr10	126665503	126665587	Candidate 23	+
chr10	126744556	126744668	Candidate 24	+
chr10	126936945	126937053	Candidate 25	-
chr10	126936962	126937058	Candidate 26	+
chr10	127023451	127023534	Candidate 27	+
chr10	127531178	127531291	Candidate 28	-
chr10	127628721	127628789	Candidate 29	-
chr10	127899836	127899911	Candidate 30	-
chr10	128145703	128145755	Candidate 31	-
chr10	128151415	128151467	Candidate 32	-
chr10	129815498	129815541	Candidate 33	-
chr10	13596475	13596572	Candidate 34	-
chr10	13776556	13776642	Candidate 35	-
chr10	15924082	15924136	Candidate 36	-
chr10	16354762	16354834	Candidate 37	+
chr10	16665280	16665408	Candidate 38	-
chr10	16870151	16870278	Candidate 39	-
chr10	19138460	19138535	Candidate 40	+
chr10	21482127	21482171	Candidate 41	-
chr10	24573201	24573283	Candidate 42	+
chr10	26756613	26756704	Candidate 43	+
chr10	26756624	26756693	Candidate 44	-
chr10	27320722	27320781	Candidate 45	-
chr10	27320724	27320779	Candidate 46	+
chr10	27833984	27834128	Candidate 47	+
chr10	29611035	29611116	Candidate 48	+
chr10	30758564	30758630	Candidate 49	+
chr10	36826644	36826713	Candidate 50	-
chr10	39276939	39276991	Candidate 51	+
chr10	39540677	39540723	Candidate 52	+
chr10	42175532	42175581	Candidate 53	-
chr10	42252551	42252647	Candidate 54	-
chr10	42272097	42272158	Candidate 55	+
chr10	42280095	42280135	Candidate 56	-
chr10	42321321	42321416	Candidate 57	-
chr10	42545157	42545209	Candidate 58	-
chr10	42762249	42762293	Candidate 59	-
chr10	43046439	43046510	Candidate 60	-
chr10	44676270	44676375	Candidate 61	+
chr10	44676272	44676371	Candidate 62	-
chr10	44688637	44688703	Candidate 63	-
chr10	45836931	45836983	Candidate 64	+
chr10	4796468	4796514	Candidate 65	+
chr10	49327198	49327245	Candidate 66	-
chr10	59511098	59511143	Candidate 67	+
chr10	59721691	59721801	Candidate 68	-
chr10	63631174	63631214	Candidate 69	+
chr10	66763840	66763893	Candidate 70	+
chr10	74999865	74999995	Candidate 71	-
chr10	80026779	80026843	Candidate 72	-
chr10	80543945	80544020	Candidate 73	-
chr10	84185744	84185790	Candidate 74	+
chr10	84186206	84186255	Candidate 75	+
chr10	84333631	84333705	Candidate 76	-
chr10	84439114	84439182	Candidate 77	+
chr10	85775885	85775947	Candidate 78	+
chr10	86930865	86930967	Candidate 79	+
chr10	87177204	87177267	Candidate 80	-
chr10	87493297	87493435	Candidate 81	+
chr10	90006467	90006548	Candidate 82	+
chr10	9083579	9083712	Candidate 83	+
chr10	90548095	90548177	Candidate 84	-
chr10	9149523	9149614	Candidate 85	-
chr10	91501891	91501977	Candidate 86	-
chr10	91566929	91567029	Candidate 87	-
chr10	93393571	93393650	Candidate 88	+
chr10	93393571	93393650	Candidate 89	-
chr10	93423975	93424057	Candidate 90	-
chr10	94371420	94371529	Candidate 91	+
chr10	98672001	98672075	Candidate 92	+
chr1	108376766	108376830	Candidate 93	+
chr11	100257935	100257990	Candidate 94	-
chr11	100574943	100575002	Candidate 95	-
chr11	100675411	100675489	Candidate 96	+
chr11	100675411	100675489	Candidate 97	-
chr11	100776859	100776915	Candidate 98	+
chr11	100984446	100984511	Candidate 99	-
chr11	101072392	101072472	Candidate 100	+
chr11	101489230	101489301	Candidate 101	+
chr11	101625377	101625488	Candidate 102	-
chr11	101902510	101902575	Candidate 103	+
chr11	101903754	101903843	Candidate 104	+
chr11	102024535	102024586	Candidate 105	+
chr11	102105589	102105662	Candidate 106	-
chr11	102209558	102209608	Candidate 107	+
chr11	102395737	102395836	Candidate 108	+
chr11	102395929	102395992	Candidate 109	-
chr11	102411652	102411747	Candidate 110	+
chr11	102570247	102570309	Candidate 111	-
chr11	102645970	102646023	Candidate 112	+
chr11	102948744	102948821	Candidate 113	+
chr11	103102176	103102238	Candidate 114	-
chr11	103520955	103521012	Candidate 115	-
chr11	103581946	103582007	Candidate 116	+
chr11	104998894	104998941	Candidate 117	-
chr11	105575044	105575107	Candidate 118	-
chr11	105575130	105575199	Candidate 119	+
chr11	105822221	105822271	Candidate 120	-
chr11	106084675	106084745	Candidate 121	-
chr11	106088805	106088885	Candidate 122	-
chr11	106599266	106599358	Candidate 123	+
chr11	106599268	106599355	Candidate 124	-
chr11	106685101	106685247	Candidate 125	+
chr11	106685123	106685230	Candidate 126	-
chr11	106861110	106861190	Candidate 127	+
chr11	106861122	106861179	Candidate 128	-
chr11	106887600	106887698	Candidate 129	-
chr11	106887628	106887674	Candidate 130	+
chr11	107608388	107608456	Candidate 131	+
chr11	108574019	108574079	Candidate 132	-
chr11	109287690	109287793	Candidate 133	-
chr11	110598262	110598320	Candidate 134	-
chr11	110676654	110676708	Candidate 135	+
chr11	110870457	110870505	Candidate 136	+
chr11	110882657	110882718	Candidate 137	-
chr11	111357853	111357900	Candidate 138	-
chr11	111660052	111660108	Candidate 139	+
chr11	112187562	112187623	Candidate 140	-
chr11	112583571	112583653	Candidate 141	-
chr11	113037475	113037556	Candidate 142	-
chr11	113749854	113749929	Candidate 143	-
chr11	113791557	113791609	Candidate 144	+
chr11	115623645	115623740	Candidate 145	+
chr11	115624910	115625016	Candidate 146	-
chr11	115791066	115791130	Candidate 147	-
chr11	116655883	116656013	Candidate 148	-
chr11	116655892	116656006	Candidate 149	+
chr11	116666381	116666453	Candidate 150	-
chr11	118353934	118353980	Candidate 151	-
chr11	118609800	118609881	Candidate 152	-
chr11	118609885	118609957	Candidate 153	-
chr11	118789118	118789281	Candidate 154	-
chr11	118901573	118901673	Candidate 155	-
chr11	119830850	119830951	Candidate 156	+
chr11	119830853	119830948	Candidate 157	-
chr11	120052035	120052089	Candidate 158	-
chr11	120052035	120052090	Candidate 159	+
chr11	17401495	17401550	Candidate 160	+
chr11	17961837	17961946	Candidate 161	+
chr11	18147787	18147950	Candidate 162	-
chr11	18257334	18257409	Candidate 163	+
chr11	18296772	18296822	Candidate 164	-
chr11	18351353	18351415	Candidate 165	-
chr11	18473162	18473307	Candidate 166	+
chr11	18486581	18486638	Candidate 167	+
chr11	18658709	18658829	Candidate 168	+
chr11	18844935	18845027	Candidate 169	-
chr11	18871632	18871689	Candidate 170	-
chr1	121011577	121011725	Candidate 171	+
chr1	121244451	121244530	Candidate 172	+
chr11	19399296	19399390	Candidate 173	-
chr11	19448958	19449068	Candidate 174	+
chr11	19448966	19449059	Candidate 175	-
chr11	19806069	19806137	Candidate 176	+
chr11	19824077	19824151	Candidate 177	+
chr1	122427625	122427665	Candidate 178	-
chr11	20442854	20442972	Candidate 179	-
chr1	122739837	122739890	Candidate 180	+
chr1	122964052	122964103	Candidate 181	+
chr1	123870840	123870936	Candidate 182	-
chr11	21978934	21979001	Candidate 183	-
chr11	22609145	22609256	Candidate 184	+
chr11	23285810	23285869	Candidate 185	+
chr11	23285810	23285869	Candidate 186	-
chr11	23981202	23981268	Candidate 187	+
chr11	23989707	23989771	Candidate 188	+
chr11	24142763	24142830	Candidate 189	+
chr11	24213045	24213106	Candidate 190	-
chr11	24385400	24385444	Candidate 191	-
chr11	24594042	24594128	Candidate 192	-
chr11	24595528	24595579	Candidate 193	-
chr11	24595595	24595670	Candidate 194	+
chr11	24631937	24632080	Candidate 195	-
chr11	24650457	24650524	Candidate 196	-
chr11	24740563	24740607	Candidate 197	-
chr11	24819312	24819459	Candidate 198	-
chr11	24819323	24819446	Candidate 199	+
chr11	24877648	24877695	Candidate 200	-
chr11	25432136	25432223	Candidate 201	-
chr11	25545110	25545172	Candidate 202	+
chr11	25610039	25610117	Candidate 203	-
chr1	127739747	127739839	Candidate 204	+
chr11	25928814	25928876	Candidate 205	+
chr11	26322142	26322217	Candidate 206	-
chr1	128425207	128425270	Candidate 207	+
chr11	26486962	26487087	Candidate 208	-
chr11	26486967	26487079	Candidate 209	+
chr11	26675458	26675538	Candidate 210	-
chr11	26694817	26694856	Candidate 211	+
chr11	26826075	26826154	Candidate 212	+
chr1	129534028	129534080	Candidate 213	-
chr1	130029885	130029996	Candidate 214	+
chr11	28646192	28646275	Candidate 215	+
chr11	28646193	28646274	Candidate 216	-
chr11	28656988	28657104	Candidate 217	+
chr11	28663744	28663833	Candidate 218	+
chr11	28663749	28663841	Candidate 219	-
chr1	131500248	131500287	Candidate 220	+
chr1	131767940	131767989	Candidate 221	+
chr1	133173795	133173874	Candidate 222	-
chr11	31319475	31319598	Candidate 223	-
chr11	31319493	31319586	Candidate 224	+
chr1	133571467	133571549	Candidate 225	-
chr1	133667075	133667140	Candidate 226	+
chr11	31771338	31771414	Candidate 227	-
chr1	133787948	133788025	Candidate 228	-
chr11	3192704	3192842	Candidate 229	-
chr1	134025618	134025734	Candidate 230	-
chr1	134025636	134025719	Candidate 231	+
chr11	3270642	3270696	Candidate 232	+
chr11	3274323	3274415	Candidate 233	+
chr1	134832040	134832166	Candidate 234	+
chr1	134832063	134832140	Candidate 235	-
chr11	32905408	32905483	Candidate 236	-
chr11	32978365	32978405	Candidate 237	-
chr1	134999021	134999123	Candidate 238	+
chr1	135008811	135008868	Candidate 239	+
chr11	33103818	33103877	Candidate 240	-
chr11	33134240	33134291	Candidate 241	-
chr11	33199789	33199879	Candidate 242	-
chr11	33199805	33199862	Candidate 243	+
chr11	33360473	33360619	Candidate 244	-
chr11	33360489	33360605	Candidate 245	+
chr1	135638072	135638123	Candidate 246	-
chr11	3388119	3388186	Candidate 247	-
chr1	137183110	137183177	Candidate 248	-
chr11	35460255	35460332	Candidate 249	+
chr11	35625813	35625913	Candidate 250	+
chr11	35625813	35625913	Candidate 251	-
chr11	35823533	35823625	Candidate 252	-
chr11	35852912	35852995	Candidate 253	+
chr11	35947481	35947588	Candidate 254	-
chr11	35947505	35947561	Candidate 255	+
chr1	137824272	137824353	Candidate 256	-
chr11	36110903	36111041	Candidate 257	-
chr11	36110943	36111007	Candidate 258	+
chr11	36119554	36119618	Candidate 259	-
chr11	36319485	36319533	Candidate 260	+
chr1	138594052	138594099	Candidate 261	+
chr1	138594052	138594099	Candidate 262	-
chr1	138619840	138619981	Candidate 263	-
chr11	36916665	36916745	Candidate 264	-
chr11	36921269	36921339	Candidate 265	-
chr11	37037570	37037616	Candidate 266	-
chr11	37613268	37613336	Candidate 267	+
chr11	37726302	37726402	Candidate 268	-
chr11	37726313	37726390	Candidate 269	+
chr1	139782866	139782952	Candidate 270	+
chr1	139782866	139782952	Candidate 271	-
chr1	139783050	139783130	Candidate 272	-
chr1	139783051	139783129	Candidate 273	+
chr1	140364575	140364674	Candidate 274	-
chr11	38668966	38669019	Candidate 275	+
chr11	40354167	40354220	Candidate 276	-
chr11	40384944	40385017	Candidate 277	-
chr11	4163125	4163166	Candidate 278	-
chr1	144547899	144547954	Candidate 279	+
chr11	43217812	43217894	Candidate 280	-
chr11	43217816	43217888	Candidate 281	+
chr11	44511399	44511457	Candidate 282	+
chr11	44636459	44636511	Candidate 283	+
chr11	44731399	44731441	Candidate 284	-
chr11	44904039	44904093	Candidate 285	-
chr11	44914863	44914945	Candidate 286	+
chr1	146633759	146633814	Candidate 287	-
chr1	147628428	147628481	Candidate 288	+
chr11	46013493	46013578	Candidate 289	+
chr11	46115927	46115992	Candidate 290	+
chr11	47025825	47025882	Candidate 291	-
chr11	47720173	47720276	Candidate 292	+
chr11	47720173	47720276	Candidate 293	-
chr11	48403570	48403679	Candidate 294	-
chr11	48448695	48448793	Candidate 295	-
chr11	49475878	49475965	Candidate 296	+
chr1	151702628	151702682	Candidate 297	+
chr1	151702628	151702682	Candidate 298	-
chr11	50225578	50225637	Candidate 299	+
chr11	51536020	51536090	Candidate 300	+
chr11	51659957	51660015	Candidate 301	-
chr11	51698150	51698211	Candidate 302	-
chr11	51759573	51759639	Candidate 303	+
chr11	51759573	51759639	Candidate 304	-
chr11	51759680	51759742	Candidate 305	-
chr11	52875642	52875711	Candidate 306	-
chr1	154622999	154623067	Candidate 307	-
chr1	154754999	154755099	Candidate 308	-
chr1	155091795	155091852	Candidate 309	+
chr1	155919175	155919243	Candidate 310	+
chr1	156179066	156179122	Candidate 311	+
chr1	157184194	157184291	Candidate 312	+
chr1	157184194	157184291	Candidate 313	-
chr1	157368120	157368172	Candidate 314	+
chr11	56828012	56828096	Candidate 315	-
chr11	56828019	56828087	Candidate 316	+
chr1	159067889	159067954	Candidate 317	-
chr1	159635989	159636039	Candidate 318	+
chr1	159919982	159920040	Candidate 319	+
chr1	160342315	160342397	Candidate 320	+
chr1	160342315	160342397	Candidate 321	-
chr1	160350379	160350435	Candidate 322	+
chr1	160350379	160350435	Candidate 323	-
chr11	58861062	58861134	Candidate 324	-
chr1	160839179	160839286	Candidate 325	-
chr1	160839186	160839278	Candidate 326	+
chr1	161369573	161369636	Candidate 327	+
chr11	59977082	59977217	Candidate 328	-
chr11	6020870	6020931	Candidate 329	+
chr1	162425144	162425234	Candidate 330	+
chr1	162841173	162841263	Candidate 331	+
chr1	164054487	164054609	Candidate 332	+
chr1	164060009	164060060	Candidate 333	-
chr1	164060050	164060153	Candidate 334	+
chr1	164060061	164060147	Candidate 335	-
chr1	16124551	16124617	Candidate 336	-
chr1	165395452	165395524	Candidate 337	+
chr11	6372228	6372279	Candidate 338	-
chr11	64039154	64039237	Candidate 339	+
chr1	165690136	165690202	Candidate 340	+
chr11	65550934	65551021	Candidate 341	+
chr1	168838628	168838707	Candidate 342	-
chr1	16556246	16556371	Candidate 343	+
chr1	16556246	16556371	Candidate 344	-
chr1	169248856	169248923	Candidate 345	-
chr11	67967169	67967284	Candidate 346	-
chr1	169618903	169618949	Candidate 347	+
chr1	170019924	170020057	Candidate 348	-
chr1	170088032	170088079	Candidate 349	-
chr1	170191791	170191842	Candidate 350	+
chr1	170201285	170201395	Candidate 351	+
chr1	170201285	170201395	Candidate 352	-
chr1	170242200	170242324	Candidate 353	-
chr11	68907302	68907360	Candidate 354	+
chr11	68908421	68908499	Candidate 355	-
chr11	68908425	68908496	Candidate 356	+
chr1	170545909	170545960	Candidate 357	-
chr11	69143415	69143504	Candidate 358	+
chr11	69160294	69160385	Candidate 359	+
chr11	69183161	69183238	Candidate 360	-
chr11	69185949	69185992	Candidate 361	-
chr11	69364867	69364943	Candidate 362	-
chr11	69365515	69365569	Candidate 363	+
chr11	69468980	69469048	Candidate 364	+
chr1	171091431	171091488	Candidate 365	-
chr1	171134082	171134147	Candidate 366	-
chr11	69595661	69595748	Candidate 367	-
chr11	69597107	69597155	Candidate 368	-
chr11	69639424	69639474	Candidate 369	+
chr11	69651603	69651661	Candidate 370	+
chr11	69663010	69663070	Candidate 371	+
chr11	69729957	69730015	Candidate 372	-
chr11	69781517	69781566	Candidate 373	+
chr11	69807756	69807835	Candidate 374	+
chr11	69828230	69828333	Candidate 375	-
chr11	69837410	69837587	Candidate 376	+
chr11	69837438	69837573	Candidate 377	-
chr11	69838111	69838157	Candidate 378	+
chr11	70050894	70051012	Candidate 379	+
chr11	70050916	70050993	Candidate 380	-
chr11	70051233	70051348	Candidate 381	-
chr11	70051249	70051323	Candidate 382	+
chr11	70378691	70378744	Candidate 383	-
chr11	70435442	70435502	Candidate 384	+
chr11	70519165	70519279	Candidate 385	+
chr1	172138194	172138242	Candidate 386	+
chr1	172160573	172160644	Candidate 387	-
chr11	71628171	71628303	Candidate 388	-
chr11	71628179	71628293	Candidate 389	+
chr11	71903104	71903147	Candidate 390	-
chr11	71947071	71947143	Candidate 391	+
chr1	174035240	174035292	Candidate 392	+
chr1	174056577	174056643	Candidate 393	+
chr11	72612387	72612463	Candidate 394	+
chr11	72895711	72895790	Candidate 395	-
chr11	7304986	7305053	Candidate 396	+
chr1	175172632	175172718	Candidate 397	+
chr1	175173491	175173606	Candidate 398	-
chr11	74540153	74540230	Candidate 399	-
chr11	74805441	74805511	Candidate 400	+
chr11	74865539	74865624	Candidate 401	+
chr11	74867915	74867991	Candidate 402	+
chr11	74867915	74867991	Candidate 403	-
chr11	74989862	74989958	Candidate 404	-
chr11	75076583	75076632	Candidate 405	-
chr11	75108042	75108135	Candidate 406	-
chr11	75278767	75278874	Candidate 407	+
chr11	75279915	75279999	Candidate 408	+
chr11	75279929	75279986	Candidate 409	-
chr11	75329664	75329746	Candidate 410	+
chr11	76894247	76894381	Candidate 411	+
chr11	76894271	76894351	Candidate 412	-
chr1	178609005	178609088	Candidate 413	+
chr1	178783280	178783342	Candidate 414	-
chr11	77287315	77287398	Candidate 415	+
chr1	179035905	179035990	Candidate 416	-
chr11	77703679	77703789	Candidate 417	-
chr1	179220816	179220873	Candidate 418	+
chr1	179220816	179220873	Candidate 419	-
chr11	77750377	77750450	Candidate 420	+
chr11	77876073	77876146	Candidate 421	+
chr11	77876074	77876145	Candidate 422	-
chr11	77889196	77889269	Candidate 423	+
chr11	77889361	77889445	Candidate 424	+
chr11	77889367	77889434	Candidate 425	-
chr11	77931809	77931889	Candidate 426	-
chr11	77975853	77975938	Candidate 427	-
chr11	77982147	77982279	Candidate 428	-
chr11	78031371	78031422	Candidate 429	+
chr11	78413554	78413598	Candidate 430	+
chr11	78513684	78513782	Candidate 431	-
chr1	180475752	180475845	Candidate 432	+
chr11	79156464	79156551	Candidate 433	+
chr11	79528164	79528229	Candidate 434	+
chr11	79528164	79528229	Candidate 435	-
chr11	79542608	79542695	Candidate 436	-
chr11	79542611	79542692	Candidate 437	+
chr1	183013850	183013910	Candidate 438	+
chr11	81751510	81751580	Candidate 439	-
chr11	83667121	83667203	Candidate 440	+
chr11	83883363	83883420	Candidate 441	-
chr1	185791930	185792039	Candidate 442	+
chr1	185791930	185792039	Candidate 443	-
chr11	84097676	84097724	Candidate 444	+
chr11	84267025	84267098	Candidate 445	-
chr11	84280583	84280654	Candidate 446	+
chr11	84319073	84319144	Candidate 447	+
chr11	84319084	84319134	Candidate 448	-
chr11	84354869	84354927	Candidate 449	-
chr11	84447497	84447578	Candidate 450	+
chr11	84477855	84477919	Candidate 451	+
chr1	187014114	187014166	Candidate 452	+
chr1	187014114	187014166	Candidate 453	-
chr1	187014390	187014462	Candidate 454	+
chr1	18292774	18292847	Candidate 455	-
chr11	85484220	85484292	Candidate 456	+
chr11	85529825	85529865	Candidate 457	-
chr11	85529930	85529997	Candidate 458	-
chr11	85576126	85576168	Candidate 459	-
chr11	85632785	85632890	Candidate 460	-
chr11	85754208	85754288	Candidate 461	-
chr11	86174466	86174532	Candidate 462	-
chr1	188195230	188195283	Candidate 463	+
chr11	86360190	86360253	Candidate 464	+
chr11	86400240	86400367	Candidate 465	+
chr11	86400263	86400352	Candidate 466	-
chr1	188405908	188405954	Candidate 467	+
chr1	188483650	188483721	Candidate 468	+
chr1	188483653	188483718	Candidate 469	-
chr11	86929201	86929282	Candidate 470	+
chr11	86929202	86929281	Candidate 471	-
chr1	189393341	189393395	Candidate 472	-
chr11	87573048	87573132	Candidate 473	+
chr11	87573048	87573132	Candidate 474	-
chr1	189452503	189452576	Candidate 475	+
chr1	189482983	189483036	Candidate 476	-
chr1	189553971	189554032	Candidate 477	+
chr1	189698557	189698681	Candidate 478	+
chr11	87867027	87867118	Candidate 479	+
chr1	189851997	189852130	Candidate 480	-
chr11	88038293	88038397	Candidate 481	+
chr1	189915799	189915936	Candidate 482	+
chr1	189915807	189915928	Candidate 483	-
chr11	88090963	88091041	Candidate 484	+
chr11	88090963	88091041	Candidate 485	-
chr1	190029378	190029471	Candidate 486	-
chr1	190029384	190029470	Candidate 487	+
chr11	88205923	88205976	Candidate 488	-
chr11	88299014	88299064	Candidate 489	+
chr1	190230680	190230814	Candidate 490	+
chr1	190230713	190230768	Candidate 491	-
chr11	88631435	88631536	Candidate 492	+
chr1	190558502	190558569	Candidate 493	-
chr11	89142084	89142170	Candidate 494	-
chr11	89142335	89142424	Candidate 495	+
chr11	89228394	89228446	Candidate 496	+
chr11	89264195	89264291	Candidate 497	+
chr11	89264203	89264285	Candidate 498	-
chr1	191106300	191106366	Candidate 499	+
chr1	191633650	191633701	Candidate 500	-
chr11	90185860	90185940	Candidate 501	-
chr1	193800749	193800799	Candidate 502	-
chr1	194552474	194552547	Candidate 503	-
chr1	19092227	19092277	Candidate 504	+
chr11	93735330	93735430	Candidate 505	-
chr11	94284769	94284858	Candidate 506	+
chr1	19230316	19230368	Candidate 507	-
chr1	196447767	196447827	Candidate 508	+
chr11	94962362	94962434	Candidate 509	+
chr11	95068212	95068262	Candidate 510	+
chr11	95068213	95068261	Candidate 511	-
chr1	196737764	196737844	Candidate 512	+
chr1	196738272	196738357	Candidate 513	+
chr11	95147965	95148121	Candidate 514	-
chr11	95155716	95155774	Candidate 515	-
chr11	95172871	95172992	Candidate 516	+
chr11	95208532	95208572	Candidate 517	+
chr1	196902539	196902609	Candidate 518	-
chr11	95330143	95330225	Candidate 519	-
chr11	95451301	95451361	Candidate 520	+
chr11	95460550	95460634	Candidate 521	+
chr11	95775457	95775588	Candidate 522	-
chr11	95807473	95807610	Candidate 523	+
chr11	95807612	95807737	Candidate 524	+
chr11	95823684	95823743	Candidate 525	-
chr11	96115090	96115136	Candidate 526	+
chr11	96120859	96120929	Candidate 527	-
chr11	96133273	96133339	Candidate 528	-
chr11	96133278	96133333	Candidate 529	+
chr11	96433906	96433974	Candidate 530	+
chr11	96463781	96463837	Candidate 531	+
chr11	96554958	96555033	Candidate 532	+
chr11	96559126	96559188	Candidate 533	-
chr11	96666480	96666560	Candidate 534	-
chr11	96666483	96666555	Candidate 535	+
chr11	96723328	96723405	Candidate 536	-
chr11	96723342	96723390	Candidate 537	+
chr1	19440374	19440420	Candidate 538	-
chr11	96817074	96817136	Candidate 539	-
chr11	96934385	96934506	Candidate 540	-
chr11	97003218	97003270	Candidate 541	-
chr11	97256561	97256686	Candidate 542	+
chr11	97389994	97390072	Candidate 543	-
chr11	97477827	97477916	Candidate 544	-
chr11	97487339	97487432	Candidate 545	-
chr11	97597805	97597865	Candidate 546	+
chr11	97615629	97615711	Candidate 547	-
chr11	97869356	97869479	Candidate 548	-
chr11	97965706	97965864	Candidate 549	+
chr11	97970336	97970392	Candidate 550	+
chr11	98069890	98069953	Candidate 551	+
chr11	98082101	98082181	Candidate 552	-
chr11	98107186	98107246	Candidate 553	+
chr11	98110858	98110964	Candidate 554	+
chr11	98136606	98136737	Candidate 555	-
chr11	98146289	98146388	Candidate 556	-
chr11	98158503	98158599	Candidate 557	+
chr11	98158650	98158791	Candidate 558	+
chr11	98275091	98275175	Candidate 559	+
chr11	98293421	98293471	Candidate 560	-
chr11	98517333	98517383	Candidate 561	-
chr11	98556766	98556818	Candidate 562	+
chr11	98563618	98563689	Candidate 563	+
chr11	98580654	98580725	Candidate 564	+
chr11	98583198	98583378	Candidate 565	-
chr11	98583381	98583451	Candidate 566	+
chr11	98653671	98653738	Candidate 567	-
chr11	98739261	98739331	Candidate 568	-
chr11	98739800	98739862	Candidate 569	+
chr11	98741736	98741808	Candidate 570	-
chr11	98760935	98760999	Candidate 571	-
chr11	98781595	98781653	Candidate 572	-
chr11	99802568	99802656	Candidate 573	-
chr1	20664156	20664237	Candidate 574	+
chr1	20667935	20668019	Candidate 575	+
chr1	20667935	20668019	Candidate 576	-
chr12	9967438	9967505	Candidate 577	+
chr12	106375236	106375301	Candidate 578	+
chr12	106375236	106375301	Candidate 579	-
chr12	106482124	106482196	Candidate 580	-
chr12	106628170	106628258	Candidate 581	+
chr12	107496520	107496565	Candidate 582	+
chr12	107549686	107549801	Candidate 583	+
chr12	108171690	108171788	Candidate 584	+
chr12	108191216	108191276	Candidate 585	+
chr12	109106425	109106529	Candidate 586	+
chr12	109106434	109106519	Candidate 587	-
chr12	109241950	109242022	Candidate 588	+
chr12	110033610	110033694	Candidate 589	+
chr12	110033610	110033694	Candidate 590	-
chr12	110034127	110034206	Candidate 591	+
chr12	110039529	110039614	Candidate 592	+
chr12	110040641	110040733	Candidate 593	+
chr12	110043122	110043208	Candidate 594	-
chr12	110043125	110043204	Candidate 595	+
chr12	110156857	110156941	Candidate 596	+
chr12	110156863	110156935	Candidate 597	-
chr12	110157966	110158078	Candidate 598	+
chr12	110157966	110158078	Candidate 599	-
chr12	110158447	110158505	Candidate 600	+
chr12	110159607	110159673	Candidate 601	+
chr12	110159607	110159673	Candidate 602	-
chr12	110160317	110160395	Candidate 603	+
chr12	110160617	110160697	Candidate 604	+
chr12	110161298	110161379	Candidate 605	+
chr12	110163125	110163209	Candidate 606	+
chr12	110163125	110163209	Candidate 607	-
chr12	110163505	110163591	Candidate 608	-
chr12	110163508	110163588	Candidate 609	+
chr12	110165056	110165154	Candidate 610	+
chr12	110166551	110166634	Candidate 611	+
chr12	110166560	110166625	Candidate 612	-
chr12	110171264	110171347	Candidate 613	+
chr12	110171273	110171338	Candidate 614	-
chr12	110171572	110171670	Candidate 615	+
chr12	110171579	110171664	Candidate 616	-
chr12	110172117	110172201	Candidate 617	+
chr12	110174613	110174719	Candidate 618	+
chr12	110174623	110174709	Candidate 619	-
chr12	110181575	110181656	Candidate 620	+
chr12	110181575	110181656	Candidate 621	-
chr12	110181946	110182016	Candidate 622	+
chr12	110182539	110182604	Candidate 623	+
chr12	110182705	110182785	Candidate 624	+
chr12	110186926	110187004	Candidate 625	+
chr12	110186926	110187004	Candidate 626	-
chr12	110188308	110188393	Candidate 627	+
chr12	110190956	110191060	Candidate 628	+
chr12	110191096	110191175	Candidate 629	+
chr12	110191217	110191317	Candidate 630	+
chr12	110191523	110191601	Candidate 631	+
chr12	10500166	10500228	Candidate 632	+
chr12	111992489	111992541	Candidate 633	-
chr12	112578684	112578767	Candidate 634	+
chr12	112578684	112578767	Candidate 635	-
chr12	113713004	113713088	Candidate 636	+
chr12	117692818	117692902	Candidate 637	+
chr12	117692835	117692884	Candidate 638	-
chr12	11177515	11177582	Candidate 639	-
chr12	118745394	118745533	Candidate 640	+
chr12	118746394	118746494	Candidate 641	-
chr12	119095028	119095120	Candidate 642	+
chr12	12313462	12313565	Candidate 643	+
chr12	12313462	12313565	Candidate 644	-
chr12	12702867	12702996	Candidate 645	+
chr12	12897429	12897489	Candidate 646	-
chr12	25891475	25891544	Candidate 647	-
chr12	26478206	26478324	Candidate 648	+
chr12	26673159	26673245	Candidate 649	-
chr12	31072935	31073009	Candidate 650	+
chr12	31470059	31470101	Candidate 651	+
chr1	22375743	22375801	Candidate 652	-
chr12	31844995	31845054	Candidate 653	-
chr12	34302981	34303026	Candidate 654	+
chr12	34564837	34564952	Candidate 655	+
chr12	34785606	34785678	Candidate 656	+
chr12	35057898	35057957	Candidate 657	+
chr12	35377437	35377508	Candidate 658	-
chr12	3248216	3248304	Candidate 659	-
chr12	3309131	3309199	Candidate 660	-
chr12	37618662	37618759	Candidate 661	+
chr12	38391199	38391283	Candidate 662	+
chr12	39299208	39299259	Candidate 663	+
chr12	39811799	39811869	Candidate 664	-
chr1	23226533	23226628	Candidate 665	+
chr1	23226536	23226622	Candidate 666	-
chr1	23245980	23246057	Candidate 667	-
chr1	23245990	23246047	Candidate 668	+
chr12	3887775	3887818	Candidate 669	+
chr12	44265055	44265117	Candidate 670	-
chr12	46891137	46891213	Candidate 671	-
chr12	47687510	47687577	Candidate 672	-
chr12	48039390	48039441	Candidate 673	+
chr12	50763455	50763499	Candidate 674	-
chr12	50821932	50822045	Candidate 675	+
chr12	51073858	51073938	Candidate 676	+
chr12	51536135	51536194	Candidate 677	-
chr12	51770792	51770909	Candidate 678	+
chr12	51892611	51892659	Candidate 679	+
chr12	52069512	52069581	Candidate 680	+
chr12	52750848	52750960	Candidate 681	-
chr12	54253229	54253383	Candidate 682	+
chr12	54253494	54253579	Candidate 683	+
chr12	54512161	54512269	Candidate 684	-
chr12	54591413	54591530	Candidate 685	-
chr12	54591435	54591502	Candidate 686	+
chr12	54857228	54857288	Candidate 687	-
chr12	54899723	54899778	Candidate 688	-
chr12	54901077	54901158	Candidate 689	+
chr12	56410871	56410936	Candidate 690	+
chr12	56922558	56922632	Candidate 691	-
chr12	56923944	56924044	Candidate 692	+
chr12	56923957	56924031	Candidate 693	-
chr12	57359457	57359540	Candidate 694	+
chr12	57436409	57436477	Candidate 695	+
chr12	58464773	58464824	Candidate 696	-
chr12	59588414	59588558	Candidate 697	-
chr12	60427317	60427378	Candidate 698	-
chr1	25173306	25173366	Candidate 699	-
chr12	65962148	65962239	Candidate 700	-
chr1	25774070	25774114	Candidate 701	-
chr12	69127084	69127169	Candidate 702	-
chr12	71718113	71718156	Candidate 703	-
chr12	72547446	72547490	Candidate 704	-
chr12	73864063	73864141	Candidate 705	+
chr12	73960306	73960351	Candidate 706	+
chr12	73970264	73970314	Candidate 707	+
chr12	73974479	73974608	Candidate 708	+
chr12	74286838	74286930	Candidate 709	+
chr12	75769527	75769569	Candidate 710	+
chr12	7243660	7243831	Candidate 711	-
chr12	7243711	7243795	Candidate 712	+
chr12	77840125	77840190	Candidate 713	+
chr12	77857134	77857199	Candidate 714	+
chr12	7313370	7313446	Candidate 715	+
chr12	78542344	78542441	Candidate 716	+
chr12	79146548	79146645	Candidate 717	+
chr12	79906634	79906706	Candidate 718	-
chr12	80757332	80757380	Candidate 719	-
chr12	80757333	80757379	Candidate 720	+
chr12	81033723	81033793	Candidate 721	-
chr12	81437795	81437854	Candidate 722	-
chr12	84192492	84192645	Candidate 723	-
chr12	85076988	85077043	Candidate 724	-
chr12	85482103	85482155	Candidate 725	-
chr12	86090813	86090889	Candidate 726	+
chr12	86094050	86094133	Candidate 727	-
chr12	86325351	86325504	Candidate 728	-
chr12	86499445	86499522	Candidate 729	-
chr12	86849936	86849995	Candidate 730	+
chr12	89227090	89227233	Candidate 731	-
chr12	89297937	89298017	Candidate 732	-
chr12	89298370	89298432	Candidate 733	-
chr12	92806593	92806646	Candidate 734	+
chr12	94328253	94328318	Candidate 735	+
chr12	94328253	94328319	Candidate 736	-
chr12	94821419	94821511	Candidate 737	+
chr12	94821423	94821506	Candidate 738	-
chr12	94821441	94821489	Candidate 739	+
chr12	96136058	96136116	Candidate 740	+
chr12	97871059	97871130	Candidate 741	-
chr1	28915690	28915743	Candidate 742	+
chr12	9217705	9217867	Candidate 743	+
chr12	9329932	9329991	Candidate 744	-
chr12	9496173	9496241	Candidate 745	-
chr12	9496336	9496384	Candidate 746	+
chr12	101548248	101548313	Candidate 747	-
chr12	103279394	103279481	Candidate 748	+
chr12	103715893	103715959	Candidate 749	+
chr12	9828541	9828602	Candidate 750	-
chr12	104968781	104968828	Candidate 751	-
chr12	9942003	9942090	Candidate 752	-
chr13	104462938	104463075	Candidate 753	-
chr13	104462965	104463043	Candidate 754	+
chr13	105040779	105040857	Candidate 755	+
chr13	105744143	105744204	Candidate 756	+
chr13	108865064	108865118	Candidate 757	+
chr13	109010833	109010904	Candidate 758	-
chr13	112547114	112547177	Candidate 759	-
chr13	112611156	112611211	Candidate 760	+
chr13	114158303	114158369	Candidate 761	+
chr13	114158413	114158500	Candidate 762	+
chr13	114330474	114330576	Candidate 763	+
chr13	116776277	116776343	Candidate 764	+
chr13	117069363	117069415	Candidate 765	+
chr13	117414659	117414761	Candidate 766	-
chr13	119571450	119571534	Candidate 767	-
chr13	119834101	119834170	Candidate 768	+
chr13	13949350	13949422	Candidate 769	+
chr13	15004651	15004709	Candidate 770	-
chr13	15401788	15401875	Candidate 771	+
chr13	18620137	18620192	Candidate 772	-
chr13	20480502	20480557	Candidate 773	+
chr13	28957894	28958040	Candidate 774	-
chr13	29157916	29157962	Candidate 775	-
chr13	29172604	29172687	Candidate 776	+
chr13	29618022	29618156	Candidate 777	-
chr13	31063354	31063481	Candidate 778	-
chr13	31974460	31974503	Candidate 779	+
chr1	32877411	32877497	Candidate 780	-
chr13	38350052	38350121	Candidate 781	-
chr13	39054984	39055147	Candidate 782	-
chr13	39055007	39055127	Candidate 783	+
chr13	40649049	40649282	Candidate 784	-
chr13	42047665	42047749	Candidate 785	-
chr13	46054034	46054074	Candidate 786	+
chr13	46375052	46375117	Candidate 787	-
chr13	47918641	47918767	Candidate 788	-
chr13	48456153	48456281	Candidate 789	+
chr13	48547953	48548048	Candidate 790	-
chr13	48549761	48549860	Candidate 791	-
chr13	49159858	49159955	Candidate 792	-
chr13	49159862	49159961	Candidate 793	+
chr13	51660697	51660749	Candidate 794	+
chr13	51660760	51660823	Candidate 795	+
chr13	51931451	51931509	Candidate 796	-
chr13	52703019	52703095	Candidate 797	-
chr13	53728870	53728914	Candidate 798	-
chr13	54357754	54357854	Candidate 799	+
chr13	54357754	54357854	Candidate 800	-
chr13	55004435	55004491	Candidate 802	+
chr13	55014966	55015070	Candidate 803	+
chr13	55379291	55379387	Candidate 804	+
chr13	55473834	55473907	Candidate 805	+
chr13	55579408	55579502	Candidate 806	-
chr13	55900521	55900581	Candidate 807	-
chr13	58032757	58032815	Candidate 808	+
chr13	58402411	58402501	Candidate 809	+
chr13	58402411	58402501	Candidate 810	-
chr13	58412059	58412132	Candidate 811	+
chr13	58412059	58412132	Candidate 812	-
chr13	58516387	58516437	Candidate 813	-
chr13	58750779	58750824	Candidate 814	+
chr13	60094716	60094805	Candidate 815	+
chr13	63309701	63309784	Candidate 816	-
chr13	63309703	63309783	Candidate 817	+
chr13	63309922	63310017	Candidate 818	+
chr13	63309922	63310017	Candidate 819	-
chr13	63310421	63310505	Candidate 820	-
chr13	63310426	63310500	Candidate 821	+
chr13	63579833	63579913	Candidate 822	-
chr13	63579834	63579912	Candidate 823	+
chr13	63961375	63961435	Candidate 824	-
chr13	64284148	64284217	Candidate 825	+
chr13	64284149	64284217	Candidate 826	-
chr1	3661853	3661900	Candidate 827	+
chr1	3661853	3661900	Candidate 828	-
chr13	72443548	72443611	Candidate 829	+
chr13	72495693	72495771	Candidate 830	+
chr13	72544992	72545101	Candidate 831	+
chr13	72544992	72545101	Candidate 832	-
chr13	73024721	73024778	Candidate 833	-
chr13	77849218	77849271	Candidate 834	+
chr13	77860656	77860720	Candidate 835	-
chr13	78356295	78356351	Candidate 836	+
chr13	79122121	79122170	Candidate 837	+
chr13	79263383	79263470	Candidate 838	+
chr13	79401362	79401437	Candidate 839	-
chr13	79760967	79761014	Candidate 840	-
chr13	79761094	79761152	Candidate 841	-
chr13	80845041	80845102	Candidate 842	-
chr13	81404750	81404824	Candidate 843	+
chr13	82774294	82774427	Candidate 844	-
chr13	82961004	82961106	Candidate 845	+
chr13	83822096	83822163	Candidate 846	+
chr13	83850234	83850404	Candidate 847	-
chr13	83850282	83850358	Candidate 848	+
chr13	83958878	83958933	Candidate 849	-
chr13	84205381	84205428	Candidate 850	+
chr13	84211999	84212106	Candidate 851	+
chr13	84212003	84212101	Candidate 852	-
chr13	84358367	84358411	Candidate 853	+
chr13	84695291	84695374	Candidate 854	-
chr13	84758417	84758499	Candidate 855	-
chr13	85044211	85044305	Candidate 856	-
chr13	85991088	85991168	Candidate 857	-
chr13	89504501	89504662	Candidate 858	+
chr13	91845394	91845513	Candidate 859	+
chr13	91845637	91845684	Candidate 860	-
chr13	94111473	94111535	Candidate 861	+
chr13	95617773	95617835	Candidate 862	-
chr13	95617880	95617960	Candidate 863	+
chr13	95985412	95985528	Candidate 864	+
chr13	9493971	9494129	Candidate 865	+
chr13	9494000	9494097	Candidate 866	-
chr13	99195320	99195362	Candidate 867	-
chr13	99491621	99491665	Candidate 868	+
chr13	99605456	99605495	Candidate 869	-
chr13	100616782	100616846	Candidate 870	-
chr13	101984991	101985039	Candidate 871	-
chr13	102539485	102539539	Candidate 872	+
chr1	39658810	39658898	Candidate 873	+
chr1	40595867	40595951	Candidate 874	-
chr14	113925503	113925598	Candidate 875	-
chr14	113925508	113925591	Candidate 876	+
chr14	113925682	113925791	Candidate 877	+
chr14	113925837	113925918	Candidate 878	+
chr14	113925837	113925918	Candidate 879	-
chr14	113926004	113926090	Candidate 880	+
chr14	113926004	113926090	Candidate 881	-
chr14	117114246	117114294	Candidate 882	-
chr14	117206079	117206196	Candidate 883	-
chr14	117319623	117319695	Candidate 884	-
chr14	117939204	117939297	Candidate 885	+
chr14	121588968	121589014	Candidate 886	+
chr14	122322321	122322396	Candidate 887	+
chr14	19083190	19083234	Candidate 888	+
chr14	19353557	19353612	Candidate 889	+
chr14	19444986	19445089	Candidate 890	+
chr14	19576878	19576930	Candidate 891	+
chr14	19717738	19717808	Candidate 892	-
chr14	19718994	19719131	Candidate 893	+
chr14	20776476	20776528	Candidate 894	+
chr14	20879088	20879158	Candidate 895	+
chr14	20936366	20936507	Candidate 896	+
chr14	20956857	20956946	Candidate 897	-
chr14	21076900	21076966	Candidate 898	+
chr14	21085640	21085734	Candidate 899	+
chr14	21166757	21166866	Candidate 900	-
chr14	21246702	21246787	Candidate 901	+
chr14	21398371	21398451	Candidate 902	+
chr14	21844706	21844790	Candidate 903	-
chr14	21904861	21904910	Candidate 904	+
chr14	22021975	22022026	Candidate 905	-
chr14	22183197	22183272	Candidate 906	-
chr14	22236539	22236589	Candidate 907	-
chr14	22237619	22237667	Candidate 908	-
chr14	22245943	22246122	Candidate 909	-
chr1	41597030	41597114	Candidate 910	+
chr14	22424675	22424749	Candidate 911	-
chr14	23095552	23095598	Candidate 912	-
chr14	24100033	24100113	Candidate 913	-
chr14	24151263	24151352	Candidate 914	+
chr14	24298254	24298356	Candidate 915	+
chr14	24366460	24366513	Candidate 916	+
chr14	24599363	24599431	Candidate 917	-
chr14	25572371	25572435	Candidate 918	+
chr14	25875281	25875375	Candidate 919	+
chr14	25875285	25875369	Candidate 920	-
chr14	27292440	27292514	Candidate 921	-
chr14	27338463	27338513	Candidate 922	+
chr1	42108174	42108252	Candidate 923	+
chr1	42108175	42108251	Candidate 924	-
chr14	27820373	27820468	Candidate 925	-
chr1	42150423	42150580	Candidate 926	-
chr14	28481050	28481148	Candidate 927	-
chr14	28764699	28764746	Candidate 928	-
chr14	28998628	28998748	Candidate 929	+
chr14	29939984	29940092	Candidate 930	-
chr14	30001738	30001837	Candidate 931	+
chr14	30658996	30659112	Candidate 932	-
chr14	31075317	31075388	Candidate 933	+
chr14	31238671	31238734	Candidate 934	+
chr14	31434481	31434544	Candidate 935	+
chr14	32148975	32149074	Candidate 936	-
chr1	42618110	42618247	Candidate 937	-
chr14	33723694	33723795	Candidate 938	+
chr14	33723694	33723795	Candidate 939	-
chr14	34610896	34610973	Candidate 940	-
chr14	34950811	34950863	Candidate 941	+
chr14	45628478	45628531	Candidate 942	+
chr14	46727922	46727984	Candidate 943	-
chr14	47502454	47502545	Candidate 944	-
chr14	47600904	47600953	Candidate 945	+
chr14	47600904	47600953	Candidate 946	-
chr14	47630012	47630063	Candidate 947	+
chr14	47630012	47630063	Candidate 948	-
chr14	47722441	47722494	Candidate 949	+
chr14	47722442	47722493	Candidate 950	-
chr14	47815544	47815585	Candidate 951	+
chr14	49849205	49849291	Candidate 952	-
chr14	50932798	50932841	Candidate 953	-
chr14	53018100	53018188	Candidate 954	-
chr14	53442094	53442140	Candidate 955	+
chr14	53604425	53604504	Candidate 956	+
chr14	53604427	53604503	Candidate 957	-
chr14	53605095	53605189	Candidate 958	-
chr14	53852852	53852928	Candidate 959	+
chr14	53866747	53866867	Candidate 960	-
chr14	53890239	53890343	Candidate 961	-
chr14	53903271	53903349	Candidate 962	+
chr14	53903271	53903349	Candidate 963	-
chr14	54007904	54007988	Candidate 964	+
chr14	54070072	54070150	Candidate 965	-
chr14	7741300	7741386	Candidate 966	-
chr14	54475357	54475467	Candidate 967	+
chr14	54475357	54475467	Candidate 968	-
chr14	60585991	60586081	Candidate 969	-
chr14	60586152	60586204	Candidate 970	-
chr14	61715140	61715236	Candidate 971	+
chr14	64199731	64199783	Candidate 972	-
chr14	65298280	65298435	Candidate 973	-
chr14	66188874	66188933	Candidate 974	+
chr14	66221284	66221329	Candidate 975	+
chr14	66226370	66226451	Candidate 976	+
chr14	68539214	68539271	Candidate 977	-
chr14	68736929	68737028	Candidate 978	-
chr14	68775992	68776073	Candidate 979	+
chr14	68780234	68780301	Candidate 980	+
chr14	68813105	68813154	Candidate 981	+
chr14	69178600	69178664	Candidate 982	+
chr14	69252912	69252968	Candidate 983	-
chr14	69289598	69289695	Candidate 984	+
chr14	69319032	69319081	Candidate 985	-
chr14	69377435	69377521	Candidate 986	+
chr14	69419093	69419194	Candidate 987	-
chr14	69865168	69865237	Candidate 988	-
chr14	74061294	74061449	Candidate 989	+
chr14	74451641	74451730	Candidate 990	-
chr14	74451654	74451717	Candidate 991	+
chr14	74453778	74453840	Candidate 992	-
chr14	75148973	75149085	Candidate 993	-
chr14	75173192	75173246	Candidate 994	+
chr14	76356180	76356225	Candidate 995	-
chr14	77064895	77064999	Candidate 996	+
chr14	77091105	77091178	Candidate 997	-
chr14	78472586	78472683	Candidate 998	+
chr14	78472596	78472678	Candidate 999	-
chr14	78847583	78847659	Candidate 1000	+
chr14	78873628	78873687	Candidate 1001	-
chr14	78999355	78999468	Candidate 1002	+
chr14	79004766	79004805	Candidate 1003	-
chr14	79335800	79335946	Candidate 1004	-
chr14	81343889	81343953	Candidate 1005	-
chr14	83253228	83253332	Candidate 1006	-
chr14	83511337	83511396	Candidate 1007	+
chr14	84824991	84825047	Candidate 1008	-
chr14	84824999	84825039	Candidate 1009	+
chr14	85320048	85320095	Candidate 1010	+
chr14	89638693	89638807	Candidate 1011	+
chr14	10457212	10457261	Candidate 1012	+
chr14	10522526	10522622	Candidate 1013	-
chr14	90573424	90573477	Candidate 1014	+
chr14	90882695	90882882	Candidate 1015	+
chr14	90882718	90882852	Candidate 1016	-
chr14	91136181	91136259	Candidate 1017	+
chr14	91371561	91371616	Candidate 1018	-
chr14	92426941	92426988	Candidate 1019	+
chr14	92426942	92426987	Candidate 1020	-
chr14	92696234	92696299	Candidate 1021	+
chr14	92744598	92744657	Candidate 1022	-
chr14	10955366	10955411	Candidate 1023	-
chr14	10971323	10971390	Candidate 1024	+
chr14	96272521	96272627	Candidate 1025	+
chr14	96323610	96323655	Candidate 1026	+
chr14	96323610	96323655	Candidate 1027	-
chr14	96353701	96353800	Candidate 1028	+
chr14	97006140	97006256	Candidate 1029	-
chr14	11268734	11268779	Candidate 1030	+
chr14	97709763	97709823	Candidate 1031	+
chr14	97745290	97745372	Candidate 1032	+
chr14	11320787	11320958	Candidate 1033	+
chr14	98181474	98181527	Candidate 1034	-
chr14	98250321	98250401	Candidate 1035	+
chr14	99884353	99884455	Candidate 1036	-
chr14	102149963	102150049	Candidate 1037	+
chr14	103129205	103129266	Candidate 1038	-
chr14	103180816	103180869	Candidate 1039	+
chr14	103183880	103183927	Candidate 1040	+
chr14	103183895	103183953	Candidate 1041	-
chr14	103340737	103340777	Candidate 1042	+
chr14	103387078	103387125	Candidate 1043	-
chr14	103453526	103453638	Candidate 1044	-
chr14	103713219	103713317	Candidate 1045	+
chr14	104782889	104783044	Candidate 1046	+
chr15	99520695	99520737	Candidate 1047	+
chr15	101064064	101064174	Candidate 1048	+
chr15	101541031	101541105	Candidate 1049	+
chr15	102346690	102346799	Candidate 1050	+
chr15	102400287	102400396	Candidate 1051	-
chr15	102561397	102561510	Candidate 1052	-
chr15	102574888	102574975	Candidate 1053	-
chr15	102801370	102801485	Candidate 1054	+
chr15	102842926	102843051	Candidate 1055	+
chr15	102889630	102889718	Candidate 1056	-
chr15	102914488	102914555	Candidate 1057	-
chr15	103073019	103073105	Candidate 1058	+
chr15	103086560	103086683	Candidate 1059	-
chr15	103086600	103086664	Candidate 1060	+
chr15	103105943	103106042	Candidate 1061	-
chr15	103106204	103106274	Candidate 1062	+
chr15	103113170	103113250	Candidate 1063	+
chr15	103113170	103113250	Candidate 1064	-
chr15	103193526	103193586	Candidate 1065	-
chr15	103351352	103351404	Candidate 1066	+
chr15	11900880	11900999	Candidate 1067	+
chr15	12116039	12116149	Candidate 1068	+
chr15	12116039	12116149	Candidate 1069	-
chr15	12116226	12116288	Candidate 1070	+
chr15	12116226	12116288	Candidate 1071	-
chr1	51278393	51278470	Candidate 1072	-
chr15	17803820	17804010	Candidate 1073	-
chr1	51731112	51731158	Candidate 1074	-
chr15	21502816	21502919	Candidate 1075	-
chr15	21502822	21502910	Candidate 1076	+
chr15	26840254	26840324	Candidate 1077	-
chr15	26840365	26840424	Candidate 1078	+
chr15	26901398	26901525	Candidate 1079	-
chr15	26901403	26901520	Candidate 1080	+
chr15	30973658	30973723	Candidate 1081	-
chr15	35605575	35605623	Candidate 1082	+
chr15	35693167	35693249	Candidate 1083	-
chr15	37956930	37957016	Candidate 1084	-
chr15	38002876	38002928	Candidate 1085	+
chr15	40305854	40305903	Candidate 1086	-
chr15	40488483	40488590	Candidate 1087	-
chr15	40640456	40640500	Candidate 1088	+
chr15	40695970	40696035	Candidate 1089	-
chr15	40754264	40754340	Candidate 1090	-
chr15	40754654	40754731	Candidate 1091	-
chr15	4328761	4328856	Candidate 1092	-
chr15	42875164	42875217	Candidate 1093	-
chr15	43772211	43772277	Candidate 1094	-
chr15	44449372	44449479	Candidate 1095	+
chr1	54132637	54132709	Candidate 1096	-
chr15	48622219	48622268	Candidate 1097	-
chr15	51332677	51332795	Candidate 1098	-
chr15	51428121	51428181	Candidate 1099	+
chr15	51821740	51821801	Candidate 1100	-
chr15	52228201	52228244	Candidate 1101	-
chr15	53176251	53176308	Candidate 1102	-
chr15	57524705	57524774	Candidate 1103	+
chr15	57976700	57976754	Candidate 1104	+
chr15	57976700	57976754	Candidate 1105	-
chr15	59477558	59477615	Candidate 1106	-
chr15	61619815	61619882	Candidate 1107	-
chr15	61619819	61619879	Candidate 1108	+
chr15	62847829	62847883	Candidate 1109	+
chr15	66442092	66442182	Candidate 1110	+
chr15	68167089	68167174	Candidate 1111	+
chr15	68167089	68167174	Candidate 1112	-
chr15	68170878	68170957	Candidate 1113	-
chr15	68170891	68170944	Candidate 1114	+
chr1	56477674	56477803	Candidate 1115	-
chr15	69438136	69438229	Candidate 1116	-
chr1	56873454	56873523	Candidate 1117	-
chr1	57032519	57032562	Candidate 1118	+
chr1	57058772	57058828	Candidate 1119	-
chr15	7673509	7673559	Candidate 1120	+
chr1	57211907	57211953	Candidate 1121	-
chr15	7757036	7757136	Candidate 1122	-
chr15	76279813	76279897	Candidate 1123	-
chr15	76350474	76350542	Candidate 1124	-
chr15	76980457	76980546	Candidate 1125	-
chr15	7881426	7881494	Candidate 1126	-
chr1	57483160	57483216	Candidate 1127	+
chr15	78784533	78784582	Candidate 1128	+
chr15	79028982	79029042	Candidate 1129	+
chr15	79360133	79360191	Candidate 1130	-
chr15	79831946	79832025	Candidate 1131	-
chr15	79842224	79842305	Candidate 1132	+
chr15	80914364	80914471	Candidate 1133	-
chr15	81192543	81192645	Candidate 1134	+
chr15	81412583	81412647	Candidate 1135	-
chr15	81629800	81629886	Candidate 1136	+
chr15	82025363	82025447	Candidate 1137	-
chr15	82025369	82025453	Candidate 1138	+
chr15	8390948	8391039	Candidate 1139	-
chr15	82739958	82740005	Candidate 1140	+
chr15	82739958	82740005	Candidate 1141	-
chr15	82772519	82772627	Candidate 1142	-
chr15	83479584	83479653	Candidate 1143	-
chr15	83537970	83538039	Candidate 1144	-
chr15	84680679	84680768	Candidate 1145	-
chr15	84682877	84682986	Candidate 1146	-
chr15	87455656	87455734	Candidate 1147	+
chr15	90878151	90878198	Candidate 1148	+
chr15	90878151	90878198	Candidate 1149	-
chr15	92995857	92995934	Candidate 1150	+
chr15	92995923	92996001	Candidate 1151	-
chr15	95446703	95446945	Candidate 1152	-
chr15	97832580	97832678	Candidate 1153	-
chr15	97832594	97832665	Candidate 1154	+
chr15	97995791	97995854	Candidate 1155	+
chr15	97995794	97995851	Candidate 1156	-
chr1	59423699	59423751	Candidate 1157	+
chr15	98354387	98354450	Candidate 1158	-
chr15	98354461	98354514	Candidate 1159	-
chr15	98464614	98464736	Candidate 1160	+
chr15	98519603	98519673	Candidate 1161	+
chr1	59460920	59461009	Candidate 1162	+
chr15	98661536	98661703	Candidate 1163	-
chr15	98925024	98925152	Candidate 1164	+
chr15	98925033	98925141	Candidate 1165	-
chr15	99123331	99123416	Candidate 1166	+
chr15	99339677	99339779	Candidate 1167	-
chr16	12431206	12431302	Candidate 1168	+
chr1	60847371	60847444	Candidate 1169	-
chr16	13363085	13363203	Candidate 1170	+
chr1	61153189	61153285	Candidate 1171	-
chr16	16957246	16957315	Candidate 1172	-
chr16	17037978	17038045	Candidate 1173	-
chr16	18198112	18198201	Candidate 1174	-
chr16	18240956	18241037	Candidate 1175	-
chr1	61382249	61382317	Candidate 1176	+
chr16	20090573	20090650	Candidate 1177	-
chr16	20591674	20591789	Candidate 1178	-
chr16	20606152	20606257	Candidate 1179	+
chr16	20643996	20644118	Candidate 1180	-
chr16	21136911	21136975	Candidate 1181	-
chr16	22350008	22350057	Candidate 1182	-
chr16	22353787	22353856	Candidate 1183	-
chr16	22424522	22424622	Candidate 1184	+
chr16	22433127	22433237	Candidate 1185	+
chr1	61782820	61782978	Candidate 1186	-
chr16	23026636	23026690	Candidate 1187	+
chr1	61847499	61847548	Candidate 1188	+
chr16	23901031	23901089	Candidate 1189	-
chr16	23906648	23906701	Candidate 1190	-
chr1	61946185	61946255	Candidate 1191	+
chr16	24424592	24424670	Candidate 1192	+
chr16	24898217	24898282	Candidate 1193	+
chr16	25250757	25250797	Candidate 1194	-
chr16	25495705	25495776	Candidate 1195	-
chr1	62125126	62125306	Candidate 1196	+
chr16	26638489	26638543	Candidate 1197	-
chr1	62257191	62257298	Candidate 1198	+
chr1	62259719	62259781	Candidate 1199	+
chr1	62260196	62260319	Candidate 1200	-
chr1	62260197	62260327	Candidate 1201	+
chr16	29813672	29813745	Candidate 1202	+
chr1	62551847	62551963	Candidate 1203	-
chr1	62666744	62666891	Candidate 1204	+
chr1	62666744	62666891	Candidate 1205	-
chr1	62677815	62677863	Candidate 1206	+
chr1	62760625	62760666	Candidate 1207	-
chr16	35059814	35059900	Candidate 1208	-
chr16	35416215	35416268	Candidate 1209	-
chr16	35497420	35497484	Candidate 1210	+
chr16	35507265	35507342	Candidate 1211	+
chr16	37537154	37537242	Candidate 1212	+
chr16	37537156	37537238	Candidate 1213	-
chr16	38135250	38135410	Candidate 1214	+
chr16	38135252	38135409	Candidate 1215	-
chr16	39222433	39222530	Candidate 1216	+
chr16	39222535	39222647	Candidate 1217	-
chr16	39958165	39958272	Candidate 1218	+
chr16	40228845	40228893	Candidate 1219	+
chr16	40627726	40627775	Candidate 1220	+
chr16	40727811	40727880	Candidate 1221	-
chr16	4511041	4511103	Candidate 1222	+
chr16	43017595	43017641	Candidate 1223	-
chr16	43110532	43110614	Candidate 1224	-
chr16	4558978	4559093	Candidate 1225	+
chr16	43408809	43408882	Candidate 1226	+
chr16	43408813	43408878	Candidate 1227	-
chr16	43423627	43423715	Candidate 1228	+
chr16	43469165	43469232	Candidate 1229	-
chr16	43476968	43477040	Candidate 1230	+
chr16	43476968	43477040	Candidate 1231	-
chr1	63942516	63942590	Candidate 1232	+
chr16	44450450	44450521	Candidate 1233	-
chr1	64001394	64001484	Candidate 1234	+
chr1	64296233	64296418	Candidate 1235	-
chr1	64666017	64666086	Candidate 1236	+
chr1	64683266	64683352	Candidate 1237	-
chr16	51671369	51671425	Candidate 1238	-
chr16	52145546	52145592	Candidate 1239	+
chr16	54654133	54654209	Candidate 1240	-
chr16	5732612	5732684	Candidate 1241	+
chr16	5732612	5732684	Candidate 1242	-
chr16	5968488	5968547	Candidate 1243	+
chr16	6012821	6012933	Candidate 1244	-
chr16	57717803	57717881	Candidate 1245	-
chr16	57807899	57807974	Candidate 1246	+
chr16	6045751	6045839	Candidate 1247	-
chr16	6218597	6218652	Candidate 1248	-
chr16	60180523	60180565	Candidate 1249	+
chr16	61990599	61990643	Candidate 1250	+
chr16	64660234	64660303	Candidate 1251	-
chr16	65733235	65733281	Candidate 1252	-
chr16	66475843	66475895	Candidate 1253	-
chr16	66497432	66497486	Candidate 1254	-
chr16	66576397	66576464	Candidate 1255	+
chr16	68575153	68575226	Candidate 1256	+
chr1	66454682	66454749	Candidate 1257	+
chr16	69720758	69720857	Candidate 1258	-
chr16	69720761	69720854	Candidate 1259	+
chr16	69975780	69975857	Candidate 1260	-
chr16	7294568	7294658	Candidate 1261	+
chr16	7323771	7323842	Candidate 1262	-
chr16	7325408	7325475	Candidate 1263	+
chr16	70577390	70577444	Candidate 1264	+
chr16	7436172	7436215	Candidate 1265	+
chr16	7436172	7436215	Candidate 1266	-
chr16	7548044	7548123	Candidate 1267	+
chr16	73113409	73113515	Candidate 1268	-
chr16	73127952	73128004	Candidate 1269	-
chr16	73667674	73667743	Candidate 1270	-
chr16	73789584	73789665	Candidate 1271	-
chr16	73995998	73996062	Candidate 1272	-
chr1	6724973	6725055	Candidate 1273	-
chr16	74975213	74975275	Candidate 1274	-
chr1	6747776	6747830	Candidate 1275	+
chr16	7963748	7963850	Candidate 1276	+
chr16	76998523	76998570	Candidate 1277	+
chr16	77481516	77481606	Candidate 1278	+
chr16	77482197	77482387	Candidate 1279	+
chr16	77482226	77482368	Candidate 1280	-
chr16	77528861	77528939	Candidate 1281	+
chr16	77528865	77528935	Candidate 1282	-
chr16	77544866	77544977	Candidate 1283	+
chr16	78185524	78185581	Candidate 1284	+
chr16	8227522	8227589	Candidate 1285	-
chr16	8510925	8511001	Candidate 1286	+
chr1	6815748	6815824	Candidate 1287	-
chr16	84596716	84596818	Candidate 1288	+
chr16	84596717	84596813	Candidate 1289	-
chr16	89139972	89140018	Candidate 1290	+
chr16	90274709	90274784	Candidate 1291	+
chr16	90957964	90958007	Candidate 1292	+
chr16	91209611	91209666	Candidate 1293	+
chr16	91551379	91551463	Candidate 1294	+
chr16	91561042	91561086	Candidate 1295	+
chr16	91561042	91561086	Candidate 1296	-
chr16	91563484	91563538	Candidate 1297	-
chr16	91563489	91563534	Candidate 1298	+
chr1	68794183	68794243	Candidate 1299	-
chr1	68794186	68794240	Candidate 1300	+
chr16	92516533	92516636	Candidate 1301	-
chr16	93085970	93086045	Candidate 1302	-
chr16	93258264	93258348	Candidate 1303	+
chr16	93258264	93258348	Candidate 1304	-
chr16	93944028	93944076	Candidate 1305	-
chr1	68995423	68995513	Candidate 1306	+
chr1	68995423	68995513	Candidate 1307	-
chr16	94238532	94238592	Candidate 1308	-
chr1	69036742	69036847	Candidate 1309	-
chr16	95711384	95711434	Candidate 1310	-
chr1	69184691	69184782	Candidate 1311	-
chr1	69184692	69184781	Candidate 1312	+
chr16	9947315	9947390	Candidate 1313	-
chr17	10780781	10780861	Candidate 1314	+
chr17	11731364	11731451	Candidate 1315	+
chr17	14165975	14166066	Candidate 1316	+
chr17	17532882	17532940	Candidate 1317	-
chr17	17532903	17532981	Candidate 1318	+
chr17	17534971	17535061	Candidate 1319	-
chr17	17534980	17535051	Candidate 1320	+
chr1	71526093	71526138	Candidate 1321	-
chr17	24447281	24447339	Candidate 1322	+
chr17	24447341	24447406	Candidate 1323	-
chr17	25591333	25591410	Candidate 1324	+
chr17	26686744	26686809	Candidate 1325	+
chr17	26686751	26686805	Candidate 1326	-
chr17	27285358	27285402	Candidate 1327	+
chr17	28528646	28528719	Candidate 1328	+
chr17	28767177	28767245	Candidate 1329	-
chr17	28767188	28767239	Candidate 1330	+
chr17	28767246	28767351	Candidate 1331	-
chr17	29615830	29615879	Candidate 1332	-
chr17	29772813	29772956	Candidate 1333	+
chr17	30087654	30087732	Candidate 1334	+
chr17	30653274	30653348	Candidate 1335	+
chr17	32065684	32065763	Candidate 1336	+
chr17	32091707	32091807	Candidate 1337	+
chr17	33160129	33160183	Candidate 1338	+
chr17	33540270	33540386	Candidate 1339	+
chr17	33635431	33635556	Candidate 1340	+
chr17	33635431	33635556	Candidate 1341	-
chr17	33636060	33636147	Candidate 1342	-
chr17	33636154	33636226	Candidate 1343	-
chr1	72760306	72760373	Candidate 1344	+
chr17	34506869	34506936	Candidate 1345	+
chr17	34757248	34757302	Candidate 1346	+
chr17	34757248	34757302	Candidate 1347	-
chr17	35113130	35113204	Candidate 1348	+
chr17	35113130	35113204	Candidate 1349	-
chr17	35305868	35305913	Candidate 1350	-
chr17	41966672	41966718	Candidate 1351	+
chr17	4079399	4079517	Candidate 1352	+
chr17	4079399	4079517	Candidate 1353	-
chr17	43763673	43763757	Candidate 1354	-
chr1	73738565	73738613	Candidate 1355	-
chr17	44055922	44056047	Candidate 1356	-
chr17	44055935	44056034	Candidate 1357	+
chr17	45008609	45008703	Candidate 1358	-
chr17	45361166	45361254	Candidate 1359	+
chr17	45488205	45488287	Candidate 1360	-
chr17	45526892	45526947	Candidate 1361	-
chr17	45593489	45593583	Candidate 1362	+
chr17	45728512	45728593	Candidate 1363	-
chr17	46058106	46058171	Candidate 1364	+
chr1	73965034	73965091	Candidate 1365	-
chr17	46146978	46147069	Candidate 1366	-
chr17	46206538	46206600	Candidate 1367	-
chr1	74052419	74052483	Candidate 1368	-
chr1	74054477	74054592	Candidate 1369	-
chr1	74054500	74054562	Candidate 1370	+
chr17	47259547	47259606	Candidate 1371	+
chr17	47294398	47294492	Candidate 1372	+
chr17	47386900	47386940	Candidate 1373	-
chr17	47492490	47492558	Candidate 1374	-
chr17	47875123	47875227	Candidate 1375	-
chr17	47887332	47887378	Candidate 1376	-
chr1	74327520	74327597	Candidate 1377	+
chr17	50420154	50420205	Candidate 1378	+
chr17	50420154	50420205	Candidate 1379	-
chr17	50536370	50536417	Candidate 1380	-
chr17	50558186	50558241	Candidate 1381	-
chr17	50590036	50590100	Candidate 1382	+
chr17	4948399	4948473	Candidate 1383	+
chr17	50722637	50722686	Candidate 1384	-
chr17	50722638	50722685	Candidate 1385	+
chr17	50727841	50727882	Candidate 1386	-
chr17	51001768	51001839	Candidate 1387	+
chr17	51049542	51049682	Candidate 1388	+
chr17	51084712	51084856	Candidate 1389	-
chr17	51225165	51225225	Candidate 1390	+
chr17	51269798	51269895	Candidate 1391	-
chr17	51795395	51795469	Candidate 1392	+
chr1	74723466	74723568	Candidate 1393	-
chr1	74738730	74738821	Candidate 1394	+
chr1	74783591	74783643	Candidate 1395	-
chr1	74833857	74833937	Candidate 1396	-
chr17	55876713	55876796	Candidate 1397	+
chr17	56581803	56581858	Candidate 1398	-
chr1	75127685	75127805	Candidate 1399	+
chr1	75146485	75146625	Candidate 1400	-
chr17	59534462	59534511	Candidate 1401	-
chr17	59534463	59534509	Candidate 1402	+
chr17	59588546	59588603	Candidate 1403	-
chr1	75341706	75341758	Candidate 1404	+
chr1	75362542	75362631	Candidate 1405	-
chr17	60612629	60612672	Candidate 1406	-
chr17	62253686	62253738	Candidate 1407	-
chr17	62295640	62295712	Candidate 1408	+
chr17	62310130	62310209	Candidate 1409	+
chr17	62574313	62574366	Candidate 1410	-
chr17	64444932	64445000	Candidate 1411	+
chr17	64496939	64497025	Candidate 1412	-
chr1	75727859	75727947	Candidate 1413	+
chr1	75898989	75899069	Candidate 1414	+
chr17	66817286	66817406	Candidate 1415	-
chr1	76443556	76443696	Candidate 1416	+
chr17	71981629	71981691	Candidate 1417	+
chr17	72054742	72054811	Candidate 1418	-
chr17	72147996	72148047	Candidate 1419	+
chr17	72334731	72334793	Candidate 1420	+
chr17	73589838	73589885	Candidate 1421	-
chr17	73589838	73589887	Candidate 1422	+
chr1	77251619	77251669	Candidate 1423	-
chr17	80305999	80306048	Candidate 1424	-
chr17	83034249	83034299	Candidate 1425	+
chr17	83131171	83131249	Candidate 1426	+
chr17	83159571	83159680	Candidate 1427	-
chr17	83798293	83798345	Candidate 1428	+
chr17	83975540	83975604	Candidate 1429	+
chr17	83990207	83990296	Candidate 1430	-
chr17	84004976	84005072	Candidate 1431	+
chr17	84274392	84274452	Candidate 1432	-
chr17	84274657	84274700	Candidate 1433	+
chr17	8787756	8787874	Candidate 1434	-
chr17	8787757	8787873	Candidate 1435	+
chr17	85203177	85203237	Candidate 1436	+
chr17	85302638	85302713	Candidate 1437	-
chr17	85339930	85340002	Candidate 1438	-
chr17	85369516	85369568	Candidate 1439	+
chr17	85371805	85371874	Candidate 1440	-
chr17	85436907	85436948	Candidate 1441	-
chr17	85785473	85785549	Candidate 1442	+
chr17	85843752	85843861	Candidate 1443	-
chr17	87974514	87974667	Candidate 1444	+
chr1	78100820	78100877	Candidate 1445	+
chr17	89462391	89462460	Candidate 1446	+
chr17	90739722	90739799	Candidate 1447	-
chr17	93530669	93530712	Candidate 1448	+
chr17	9972176	9972226	Candidate 1449	-
chr18	10181563	10181615	Candidate 1450	-
chr18	10782898	10782983	Candidate 1451	+
chr18	10782898	10782983	Candidate 1452	-
chr18	10785472	10785556	Candidate 1453	-
chr18	10785473	10785555	Candidate 1454	+
chr18	13553827	13553898	Candidate 1455	+
chr18	13639223	13639309	Candidate 1456	+
chr18	13643447	13643624	Candidate 1457	-
chr18	13643461	13643601	Candidate 1458	+
chr18	13671272	13671331	Candidate 1459	-
chr18	13674867	13674906	Candidate 1460	+
chr18	13831046	13831125	Candidate 1461	-
chr18	13902939	13902997	Candidate 1462	-
chr18	13956691	13956741	Candidate 1463	+
chr18	14034111	14034170	Candidate 1464	+
chr18	14034113	14034168	Candidate 1465	-
chr18	14568162	14568292	Candidate 1466	+
chr18	15209139	15209225	Candidate 1467	-
chr18	21718700	21718753	Candidate 1468	+
chr18	21766832	21766919	Candidate 1469	+
chr18	22027954	22028042	Candidate 1470	+
chr18	22137121	22137172	Candidate 1471	-
chr18	24572117	24572182	Candidate 1472	+
chr18	24572117	24572182	Candidate 1473	-
chr1	81921195	81921234	Candidate 1474	-
chr18	25472090	25472141	Candidate 1475	+
chr18	25624688	25624747	Candidate 1476	-
chr18	25777630	25777670	Candidate 1477	+
chr18	26345678	26345760	Candidate 1478	-
chr18	26927360	26927445	Candidate 1479	-
chr18	29441457	29441556	Candidate 1480	+
chr18	29593849	29593915	Candidate 1481	-
chr18	30262858	30263011	Candidate 1482	-
chr18	31902869	31902937	Candidate 1483	+
chr18	34885682	34885788	Candidate 1484	+
chr18	34885689	34885779	Candidate 1485	-
chr18	34888444	34888501	Candidate 1486	+
chr18	35680545	35680603	Candidate 1487	+
chr18	35941577	35941625	Candidate 1488	-
chr18	35942230	35942306	Candidate 1489	-
chr18	35957817	35957895	Candidate 1490	+
chr18	36013933	36014007	Candidate 1491	+
chr18	36044697	36044801	Candidate 1492	-
chr18	36046058	36046115	Candidate 1493	-
chr18	36161249	36161344	Candidate 1494	+
chr18	36198017	36198117	Candidate 1495	+
chr18	36417093	36417145	Candidate 1496	+
chr18	38003810	38003929	Candidate 1497	+
chr18	38003810	38003929	Candidate 1498	-
chr18	38061456	38061543	Candidate 1499	-
chr18	38084764	38084823	Candidate 1500	+
chr18	38084946	38085017	Candidate 1501	-
chr18	38280180	38280270	Candidate 1502	-
chr18	3896940	3896990	Candidate 1503	+
chr18	42885071	42885134	Candidate 1504	-
chr18	53663882	53663975	Candidate 1505	+
chr18	54578235	54578316	Candidate 1506	+
chr18	54578235	54578316	Candidate 1507	-
chr18	54608070	54608175	Candidate 1508	-
chr18	55042243	55042303	Candidate 1509	-
chr18	55098453	55098518	Candidate 1510	-
chr18	55117984	55118080	Candidate 1511	+
chr18	55117988	55118065	Candidate 1512	-
chr18	55141855	55141918	Candidate 1513	-
chr18	61178251	61178303	Candidate 1514	-
chr18	61773182	61773276	Candidate 1515	+
chr18	61773187	61773270	Candidate 1516	-
chr18	61774557	61774635	Candidate 1517	+
chr18	61774557	61774635	Candidate 1518	-
chr18	61813031	61813135	Candidate 1519	-
chr1	88183177	88183261	Candidate 1520	+
chr18	63218636	63218692	Candidate 1521	+
chr18	64081254	64081347	Candidate 1522	+
chr18	64132288	64132336	Candidate 1523	-
chr18	64562938	64563066	Candidate 1524	-
chr18	64562952	64562999	Candidate 1525	+
chr18	64574788	64574869	Candidate 1526	+
chr18	65374213	65374311	Candidate 1527	-
chr18	65374222	65374304	Candidate 1528	+
chr18	65705641	65705706	Candidate 1529	-
chr18	68868270	68868392	Candidate 1530	-
chr18	68932123	68932203	Candidate 1531	-
chr18	69101995	69102055	Candidate 1532	+
chr18	69341462	69341512	Candidate 1533	-
chr18	69341465	69341509	Candidate 1534	+
chr18	69685220	69685272	Candidate 1535	-
chr18	69685220	69685274	Candidate 1536	+
chr18	69970800	69970841	Candidate 1537	-
chr1	89186040	89186093	Candidate 1538	+
chr1	89374268	89374356	Candidate 1539	-
chr18	75496092	75496168	Candidate 1540	-
chr18	75503928	75504057	Candidate 1541	+
chr18	75531133	75531210	Candidate 1542	-
chr18	75531138	75531205	Candidate 1543	+
chr18	76158860	76158991	Candidate 1544	+
chr18	77354554	77354639	Candidate 1545	-
chr18	77354556	77354637	Candidate 1546	+
chr18	78662086	78662144	Candidate 1547	-
chr18	78890664	78890721	Candidate 1548	-
chr18	78893418	78893482	Candidate 1549	+
chr18	78913160	78913242	Candidate 1550	-
chr18	78981215	78981282	Candidate 1551	+
chr18	81385516	81385614	Candidate 1552	+
chr18	81414338	81414485	Candidate 1553	-
chr18	81633544	81633688	Candidate 1554	+
chr18	81633544	81633688	Candidate 1555	-
chr18	82014159	82014235	Candidate 1556	+
chr18	82014371	82014486	Candidate 1557	-
chr18	83257392	83257447	Candidate 1558	+
chr18	83660570	83660630	Candidate 1559	+
chr18	83963937	83964020	Candidate 1560	+
chr18	84341127	84341237	Candidate 1561	+
chr18	84490555	84490632	Candidate 1562	+
chr18	84676223	84676320	Candidate 1563	+
chr18	84676517	84676560	Candidate 1564	-
chr18	84676903	84676954	Candidate 1565	+
chr1	91533828	91533915	Candidate 1566	-
chr1	91545336	91545454	Candidate 1567	+
chr1	91582213	91582291	Candidate 1568	+
chr1	91630261	91630317	Candidate 1569	+
chr1	91656038	91656094	Candidate 1570	+
chr1	92149354	92149469	Candidate 1571	-
chr19	12862660	12862712	Candidate 1572	-
chr19	14163357	14163406	Candidate 1573	+
chr19	14550808	14550847	Candidate 1574	+
chr19	14633806	14633896	Candidate 1575	-
chr19	14657410	14657481	Candidate 1576	-
chr19	15407840	15407891	Candidate 1577	+
chr19	15601383	15601432	Candidate 1578	-
chr19	15621102	15621172	Candidate 1579	+
chr19	15621105	15621166	Candidate 1580	-
chr19	15682537	15682606	Candidate 1581	-
chr19	15894766	15894887	Candidate 1582	-
chr19	19004357	19004437	Candidate 1583	-
chr19	19837384	19837473	Candidate 1584	+
chr19	20081236	20081292	Candidate 1585	-
chr19	20081238	20081290	Candidate 1586	+
chr19	20306924	20307159	Candidate 1587	+
chr19	21173645	21173697	Candidate 1588	-
chr19	21341359	21341411	Candidate 1589	+
chr19	22817696	22817775	Candidate 1590	+
chr19	23059583	23059695	Candidate 1591	+
chr19	23208194	23208270	Candidate 1592	+
chr19	23208196	23208269	Candidate 1593	-
chr19	23234127	23234223	Candidate 1594	+
chr19	23686862	23686909	Candidate 1595	+
chr19	25009337	25009394	Candidate 1596	-
chr19	26672489	26672534	Candidate 1597	-
chr19	28372212	28372265	Candidate 1598	-
chr1	94680751	94680887	Candidate 1599	+
chr1	94689170	94689223	Candidate 1600	-
chr19	29201282	29201372	Candidate 1601	+
chr19	30615615	30615688	Candidate 1602	+
chr19	32822189	32822275	Candidate 1603	+
chr19	32824228	32824274	Candidate 1604	-
chr19	34877939	34878000	Candidate 1605	-
chr19	34886686	34886769	Candidate 1606	+
chr19	34886686	34886769	Candidate 1607	-
chr19	37741493	37741616	Candidate 1608	+
chr19	37762788	37762887	Candidate 1609	+
chr19	37854808	37854889	Candidate 1610	+
chr19	37951270	37951324	Candidate 1611	+
chr19	4171997	4172078	Candidate 1612	+
chr19	40565414	40565505	Candidate 1613	-
chr19	4196813	4196935	Candidate 1614	-
chr19	4209116	4209224	Candidate 1615	+
chr19	4214377	4214441	Candidate 1616	-
chr19	4220956	4221030	Candidate 1617	-
chr19	42333399	42333475	Candidate 1618	+
chr19	42333400	42333474	Candidate 1619	-
chr19	42667190	42667286	Candidate 1620	-
chr19	42922717	42922820	Candidate 1621	+
chr19	43494466	43494554	Candidate 1622	-
chr19	4510500	4510594	Candidate 1623	+
chr19	44690006	44690130	Candidate 1624	+
chr19	44692297	44692492	Candidate 1625	+
chr19	44725064	44725122	Candidate 1626	-
chr19	44773479	44773572	Candidate 1627	+
chr19	44794600	44794676	Candidate 1628	+
chr19	44809978	44810049	Candidate 1629	-
chr19	44887720	44887840	Candidate 1630	+
chr19	44935942	44936037	Candidate 1631	-
chr19	44953513	44953578	Candidate 1632	+
chr19	45278966	45279031	Candidate 1633	-
chr19	45365617	45365664	Candidate 1634	-
chr19	45390208	45390246	Candidate 1635	-
chr19	45564827	45564879	Candidate 1636	+
chr19	45649965	45650039	Candidate 1637	-
chr19	45670134	45670180	Candidate 1638	-
chr19	45678140	45678196	Candidate 1639	-
chr19	45790677	45790757	Candidate 1640	-
chr19	45793469	45793518	Candidate 1641	-
chr19	45793690	45793789	Candidate 1642	-
chr19	46374900	46374948	Candidate 1643	-
chr19	46379813	46379864	Candidate 1644	-
chr19	46396093	46396166	Candidate 1645	+
chr19	46508606	46508672	Candidate 1646	-
chr19	46537297	46537347	Candidate 1647	-
chr19	4800852	4800920	Candidate 1648	-
chr19	46951569	46951676	Candidate 1649	-
chr19	46951574	46951663	Candidate 1650	+
chr19	47491930	47492041	Candidate 1651	+
chr19	4984681	4984774	Candidate 1652	-
chr19	4989952	4990037	Candidate 1653	+
chr19	4992960	4993033	Candidate 1654	-
chr19	5093327	5093390	Candidate 1655	+
chr19	5100273	5100361	Candidate 1656	-
chr19	49970093	49970139	Candidate 1657	+
chr19	5456260	5456340	Candidate 1658	+
chr19	53317384	53317453	Candidate 1659	+
chr19	55389476	55389573	Candidate 1660	+
chr19	55461201	55461253	Candidate 1661	+
chr19	55464691	55464743	Candidate 1662	-
chr19	5689685	5689741	Candidate 1663	-
chr19	5692303	5692366	Candidate 1664	+
chr19	55552764	55552834	Candidate 1665	-
chr19	55580107	55580184	Candidate 1666	-
chr19	55810101	55810145	Candidate 1667	-
chr19	55942184	55942249	Candidate 1668	+
chr19	5741105	5741223	Candidate 1669	+
chr19	5741106	5741222	Candidate 1670	-
chr19	56053569	56053679	Candidate 1671	-
chr19	5796005	5796081	Candidate 1672	-
chr19	56797772	56797885	Candidate 1673	-
chr19	56797789	56797867	Candidate 1674	+
chr19	58093781	58093822	Candidate 1675	-
chr19	58106027	58106067	Candidate 1676	+
chr19	58294738	58294805	Candidate 1677	-
chr19	58504900	58504959	Candidate 1678	-
chr19	58912765	58912855	Candidate 1679	-
chr19	59223464	59223546	Candidate 1680	+
chr19	59752423	59752478	Candidate 1681	+
chr19	60173814	60173878	Candidate 1682	-
chr19	6264830	6264944	Candidate 1683	+
chr19	6264830	6264944	Candidate 1684	-
chr19	6370553	6370616	Candidate 1685	+
chr19	6415665	6415744	Candidate 1686	-
chr19	6453522	6453595	Candidate 1687	-
chr19	7046393	7046457	Candidate 1688	-
chr19	7343701	7343769	Candidate 1689	-
chr19	8681539	8681636	Candidate 1690	+
chr19	8792940	8792995	Candidate 1691	+
chr1	99807645	99807701	Candidate 1692	-
chr1	100111981	100112075	Candidate 1693	+
chr19	10312740	10312837	Candidate 1694	+
chr19	10312761	10312810	Candidate 1695	-
chr19	10465448	10465511	Candidate 1696	+
chr19	10484607	10484684	Candidate 1697	-
chr19	10515925	10515987	Candidate 1698	-
chr19	10540240	10540304	Candidate 1699	-
chr19	10599296	10599376	Candidate 1700	+
chr19	10672566	10672610	Candidate 1701	+
chr2	102247977	102248039	Candidate 1702	+
chr2	103076018	103076060	Candidate 1703	+
chr2	103772425	103772527	Candidate 1704	+
chr2	104294132	104294232	Candidate 1705	-
chr2	104294263	104294402	Candidate 1706	-
chr2	104295022	104295086	Candidate 1707	+
chr2	105033814	105033913	Candidate 1708	-
chr2	105200204	105200245	Candidate 1709	+
chr2	105405719	105405781	Candidate 1710	-
chr2	105476377	105476579	Candidate 1711	+
chr2	105764544	105764608	Candidate 1712	+
chr2	105843011	105843059	Candidate 1713	-
chr2	105884704	105884779	Candidate 1714	+
chr2	106313688	106313760	Candidate 1715	-
chr2	106451065	106451109	Candidate 1716	-
chr2	108261018	108261120	Candidate 1717	+
chr2	108261020	108261120	Candidate 1718	-
chr2	109473601	109473650	Candidate 1719	-
chr2	109987407	109987495	Candidate 1720	+
chr2	113695896	113695950	Candidate 1721	-
chr2	114035996	114036066	Candidate 1722	-
chr2	114036000	114036062	Candidate 1723	+
chr2	114379064	114379124	Candidate 1724	+
chr2	114426828	114426895	Candidate 1725	+
chr2	114582730	114582795	Candidate 1726	+
chr2	114603413	114603619	Candidate 1727	-
chr2	114603438	114603597	Candidate 1728	+
chr2	114630379	114630471	Candidate 1729	+
chr2	114989227	114989284	Candidate 1730	-
chr2	115233991	115234089	Candidate 1731	-
chr2	115429698	115429745	Candidate 1732	-
chr2	115652981	115653037	Candidate 1733	-
chr2	115819272	115819390	Candidate 1734	+
chr2	116297423	116297471	Candidate 1735	+
chr2	116427170	116427224	Candidate 1736	-
chr2	116499823	116499918	Candidate 1737	-
chr2	118191234	118191282	Candidate 1738	+
chr2	118237602	118237753	Candidate 1739	-
chr2	118240023	118240083	Candidate 1740	-
chr2	118395511	118395568	Candidate 1741	+
chr2	118434902	118434962	Candidate 1742	+
chr2	118437504	118437591	Candidate 1743	+
chr2	118437504	118437591	Candidate 1744	-
chr2	118437609	118437691	Candidate 1745	+
chr2	118440889	118440941	Candidate 1746	+
chr2	118453398	118453512	Candidate 1747	-
chr2	118991654	118991737	Candidate 1748	+
chr2	118992339	118992409	Candidate 1749	-
chr2	119018705	119018826	Candidate 1750	+
chr2	120376426	120376478	Candidate 1751	+
chr2	122332240	122332324	Candidate 1752	+
chr2	122332243	122332321	Candidate 1753	-
chr2	124300201	124300298	Candidate 1754	-
chr2	124668463	124668572	Candidate 1755	-
chr2	124668468	124668568	Candidate 1756	+
chr2	127599304	127599347	Candidate 1757	-
chr2	129221149	129221243	Candidate 1758	-
chr2	129967745	129967805	Candidate 1759	-
chr2	129967746	129967804	Candidate 1760	+
chr2	130050422	130050586	Candidate 1761	-
chr2	130979465	130979608	Candidate 1762	+
chr2	131802918	131803001	Candidate 1763	-
chr2	133135141	133135215	Candidate 1764	+
chr2	13316829	13316902	Candidate 1765	+
chr2	133493986	133494121	Candidate 1766	-
chr2	134687844	134687929	Candidate 1767	-
chr2	135325756	135325836	Candidate 1768	-
chr2	136639165	136639211	Candidate 1769	+
chr2	136808630	136808737	Candidate 1770	-
chr2	137644755	137644829	Candidate 1771	-
chr2	137978651	137978715	Candidate 1772	+
chr2	138696675	138696742	Candidate 1773	+
chr2	142592932	142593005	Candidate 1774	-
chr2	145913173	145913245	Candidate 1775	-
chr2	145971136	145971179	Candidate 1776	+
chr2	145991625	145991686	Candidate 1777	+
chr2	146022425	146022465	Candidate 1778	+
chr2	146385423	146385507	Candidate 1779	-
chr2	146401973	146402048	Candidate 1780	+
chr2	146436948	146436993	Candidate 1781	-
chr2	146437055	146437164	Candidate 1782	+
chr2	146515063	146515120	Candidate 1783	-
chr2	146776915	146776978	Candidate 1784	+
chr2	146777415	146777474	Candidate 1785	-
chr2	146872256	146872332	Candidate 1786	-
chr2	146874108	146874149	Candidate 1787	+
chr2	146883016	146883162	Candidate 1788	+
chr2	146896684	146896728	Candidate 1789	+
chr2	147184270	147184335	Candidate 1790	-
chr2	147605818	147605872	Candidate 1791	-
chr2	147736960	147737054	Candidate 1792	+
chr2	151746999	151747067	Candidate 1793	+
chr2	151747955	151748033	Candidate 1794	+
chr2	151747963	151748022	Candidate 1795	-
chr2	151778756	151778816	Candidate 1796	-
chr2	152397456	152397516	Candidate 1797	-
chr2	152605854	152605934	Candidate 1798	+
chr2	152922211	152922257	Candidate 1799	-
chr2	152932823	152932898	Candidate 1800	+
chr2	153217601	153217698	Candidate 1801	-
chr2	153219402	153219490	Candidate 1802	+
chr2	153221587	153221655	Candidate 1803	+
chr2	153239691	153239730	Candidate 1804	+
chr2	154099468	154099547	Candidate 1805	+
chr2	154099468	154099547	Candidate 1806	-
chr2	154113012	154113108	Candidate 1807	-
chr2	154824961	154825027	Candidate 1808	+
chr2	155298772	155298871	Candidate 1809	+
chr2	155298781	155298866	Candidate 1810	-
chr2	155314321	155314403	Candidate 1811	+
chr2	155314321	155314403	Candidate 1812	-
chr2	155507520	155507602	Candidate 1813	-
chr2	156098549	156098598	Candidate 1814	-
chr2	156440263	156440312	Candidate 1815	+
chr2	156702143	156702212	Candidate 1816	-
chr2	157252759	157252827	Candidate 1817	+
chr2	157566872	157566953	Candidate 1818	+
chr2	157677696	157677794	Candidate 1819	-
chr2	157677697	157677793	Candidate 1820	+
chr2	157768669	157768710	Candidate 1821	+
chr2	158071031	158071115	Candidate 1822	+
chr2	158457384	158457439	Candidate 1823	-
chr2	158926476	158926578	Candidate 1824	-
chr2	159324008	159324095	Candidate 1825	+
chr2	160176986	160177037	Candidate 1826	+
chr2	160603781	160603880	Candidate 1827	-
chr2	160603792	160603868	Candidate 1828	+
chr2	161455799	161455916	Candidate 1829	+
chr2	161634811	161634878	Candidate 1830	-
chr2	161904098	161904160	Candidate 1831	+
chr2	162191408	162191536	Candidate 1832	-
chr2	163129886	163129967	Candidate 1833	+
chr2	164548901	164548951	Candidate 1834	+
chr2	164655890	164655949	Candidate 1835	+
chr2	164777941	164777984	Candidate 1836	+
chr2	164777941	164777984	Candidate 1837	-
chr2	164822612	164822742	Candidate 1838	-
chr2	165357240	165357294	Candidate 1839	+
chr2	167378997	167379046	Candidate 1840	+
chr2	168026907	168026960	Candidate 1841	+
chr2	168825233	168825281	Candidate 1842	+
chr2	169136680	169136749	Candidate 1843	-
chr2	169503076	169503162	Candidate 1844	-
chr2	169762497	169762712	Candidate 1845	+
chr2	169762497	169762712	Candidate 1846	-
chr2	172881581	172881642	Candidate 1847	-
chr2	173218158	173218208	Candidate 1848	+
chr2	173909993	173910058	Candidate 1849	-
chr2	179346498	179346571	Candidate 1850	-
chr2	179964093	179964179	Candidate 1851	+
chr2	180318464	180318524	Candidate 1852	-
chr2	180318465	180318523	Candidate 1853	+
chr2	180823440	180823524	Candidate 1854	+
chr2	17946578	17946673	Candidate 1855	+
chr2	17953590	17953641	Candidate 1856	-
chr2	181399876	181399935	Candidate 1857	+
chr2	18150723	18150826	Candidate 1858	-
chr2	19198393	19198447	Candidate 1859	+
chr2	19301703	19301768	Candidate 1860	+
chr2	19301705	19301766	Candidate 1861	-
chr2	19363324	19363400	Candidate 1862	+
chr2	19363324	19363400	Candidate 1863	-
chr2	19368528	19368604	Candidate 1864	-
chr2	19369450	19369493	Candidate 1865	-
chr2	23363531	23363631	Candidate 1866	+
chr2	24235668	24235841	Candidate 1867	+
chr2	24235705	24235807	Candidate 1868	-
chr2	24343621	24343728	Candidate 1869	+
chr2	24361276	24361368	Candidate 1870	-
chr2	25125840	25125912	Candidate 1871	-
chr2	25133131	25133195	Candidate 1872	-
chr2	25133135	25133202	Candidate 1873	+
chr2	26413371	26413433	Candidate 1874	+
chr2	26413371	26413433	Candidate 1875	-
chr2	28757609	28757662	Candidate 1876	+
chr2	28825398	28825486	Candidate 1877	-
chr2	28825417	28825467	Candidate 1878	+
chr2	29118629	29118719	Candidate 1879	+
chr2	29413791	29413855	Candidate 1880	+
chr2	29667643	29667731	Candidate 1881	-
chr2	30214305	30214385	Candidate 1882	+
chr2	30292748	30292803	Candidate 1883	-
chr2	3114353	3114422	Candidate 1884	-
chr2	3114362	3114409	Candidate 1885	+
chr2	32140262	32140374	Candidate 1886	-
chr2	32140491	32140555	Candidate 1887	+
chr2	32250524	32250566	Candidate 1888	+
chr2	32487219	32487321	Candidate 1889	-
chr2	32785363	32785422	Candidate 1890	+
chr2	33043203	33043293	Candidate 1891	-
chr2	33366110	33366224	Candidate 1892	-
chr2	34051938	34052071	Candidate 1893	-
chr2	34097862	34097924	Candidate 1894	+
chr2	34177251	34177346	Candidate 1895	-
chr2	34181897	34181941	Candidate 1896	-
chr2	34353412	34353458	Candidate 1897	-
chr2	34487499	34487587	Candidate 1898	+
chr2	34593958	34594016	Candidate 1899	-
chr2	35403562	35403603	Candidate 1900	-
chr2	35824417	35824475	Candidate 1901	-
chr2	35857759	35857815	Candidate 1902	-
chr2	37192165	37192280	Candidate 1903	-
chr2	37587325	37587385	Candidate 1904	+
chr2	37654438	37654518	Candidate 1905	-
chr2	37753166	37753226	Candidate 1906	-
chr2	37785558	37785624	Candidate 1907	-
chr2	37794587	37794655	Candidate 1908	-
chr2	37820117	37820192	Candidate 1909	+
chr2	37835898	37835979	Candidate 1910	+
chr2	37835906	37835969	Candidate 1911	-
chr2	37873753	37873805	Candidate 1912	-
chr2	37959298	37959349	Candidate 1913	-
chr2	37966765	37966820	Candidate 1914	-
chr2	37978657	37978700	Candidate 1915	+
chr2	38217342	38217414	Candidate 1916	+
chr2	38217342	38217414	Candidate 1917	-
chr2	38674737	38674826	Candidate 1918	+
chr2	38674748	38674815	Candidate 1919	-
chr2	38675836	38675931	Candidate 1920	-
chr2	38675843	38675923	Candidate 1921	+
chr2	42044890	42044949	Candidate 1922	-
chr2	42686136	42686181	Candidate 1923	+
chr2	42998807	42998853	Candidate 1924	-
chr2	43639302	43639398	Candidate 1925	-
chr2	43639303	43639397	Candidate 1926	+
chr2	43800945	43800985	Candidate 1927	-
chr2	43811997	43812036	Candidate 1928	+
chr2	44121292	44121453	Candidate 1929	+
chr2	44121464	44121554	Candidate 1930	+
chr2	44132276	44132321	Candidate 1931	+
chr2	44132422	44132529	Candidate 1932	+
chr2	44232647	44232723	Candidate 1933	+
chr2	44455226	44455271	Candidate 1934	+
chr2	44854251	44854325	Candidate 1935	-
chr2	44867005	44867065	Candidate 1936	+
chr2	44869706	44869804	Candidate 1937	-
chr2	44906500	44906569	Candidate 1938	-
chr2	44906504	44906562	Candidate 1939	+
chr2	44915169	44915226	Candidate 1940	+
chr2	44915169	44915226	Candidate 1941	-
chr2	44926676	44926746	Candidate 1942	+
chr2	44980357	44980481	Candidate 1943	+
chr2	44992604	44992662	Candidate 1944	+
chr2	45560161	45560247	Candidate 1945	+
chr2	45560166	45560242	Candidate 1946	-
chr2	45606133	45606207	Candidate 1947	+
chr2	46122168	46122261	Candidate 1948	-
chr2	46228404	46228459	Candidate 1949	-
chr2	4638157	4638246	Candidate 1950	+
chr2	47173941	47174053	Candidate 1951	-
chr2	47251962	47252099	Candidate 1952	-
chr2	47816265	47816337	Candidate 1953	-
chr2	47976903	47977002	Candidate 1954	-
chr2	48525335	48525412	Candidate 1955	+
chr2	48771801	48771862	Candidate 1956	-
chr2	49269993	49270037	Candidate 1957	+
chr2	53533345	53533411	Candidate 1958	+
chr2	56214801	56214897	Candidate 1959	-
chr2	56407369	56407417	Candidate 1960	-
chr2	56539150	56539203	Candidate 1961	+
chr2	57198604	57198664	Candidate 1962	+
chr2	57358285	57358341	Candidate 1963	+
chr2	57358285	57358341	Candidate 1964	-
chr2	57380829	57380974	Candidate 1965	-
chr2	57487795	57487847	Candidate 1966	-
chr2	57674032	57674109	Candidate 1967	-
chr2	58401797	58401891	Candidate 1968	-
chr2	59521116	59521163	Candidate 1969	-
chr2	59926615	59926679	Candidate 1970	-
chr2	60764144	60764192	Candidate 1971	-
chr2	61456371	61456415	Candidate 1972	+
chr2	61566505	61566571	Candidate 1973	+
chr2	62350078	62350128	Candidate 1974	-
chr2	63679071	63679114	Candidate 1975	-
chr2	63771269	63771341	Candidate 1976	-
chr2	63898817	63898885	Candidate 1977	+
chr2	64252590	64252664	Candidate 1978	+
chr2	64257402	64257511	Candidate 1979	-
chr2	64401145	64401185	Candidate 1980	-
chr2	64615068	64615182	Candidate 1981	-
chr2	6457376	6457448	Candidate 1982	-
chr2	6457379	6457446	Candidate 1983	+
chr2	65261147	65261207	Candidate 1984	-
chr2	66072643	66072716	Candidate 1985	-
chr2	66072646	66072712	Candidate 1986	+
chr2	66094585	66094666	Candidate 1987	-
chr2	6639617	6639683	Candidate 1988	+
chr2	71046453	71046505	Candidate 1989	+
chr2	71576183	71576270	Candidate 1990	+
chr2	72806711	72806759	Candidate 1991	+
chr2	72943884	72943935	Candidate 1992	-
chr2	72958249	72958364	Candidate 1993	+
chr2	72969074	72969137	Candidate 1994	+
chr2	73072696	73072740	Candidate 1995	-
chr2	73077512	73077624	Candidate 1996	-
chr2	73080612	73080698	Candidate 1997	+
chr2	73099580	73099695	Candidate 1998	-
chr2	73099587	73099687	Candidate 1999	+
chr2	73634267	73634361	Candidate 2000	+
chr2	73930268	73930338	Candidate 2001	+
[truncated: 1,475 more rows]
