# Supplementary material for: Mammalian MicroRNA Prediction through a Support Vector Machine Model of Sequence and Structure
Source: PLoS One. 2007 Sep 26;2(9):e946. doi: 10.1371/journal.pone.0000946 (PMC1978525; doi:10.1371/journal.pone.0000946)
Supplement: Dataset S2 — Human candidate pre-miRNAs. File format: BED. Description: Genome coordinates of all human candidate pre-miRNAs. The coordinates refer to the NCBI human genome assembly Build 36.1 (hg18). (0.14 MB TXT) [file pone.0000946.s004.txt]

chr10	100019265	100019346	Candidate 1	-
chr10	100317258	100317334	Candidate 2	+
chr10	101079845	101079933	Candidate 3	-
chr10	102368033	102368143	Candidate 4	+
chr10	102370140	102370256	Candidate 5	+
chr10	102405853	102405915	Candidate 6	-
chr10	102459881	102459928	Candidate 7	+
chr10	102480281	102480357	Candidate 8	+
chr10	102495276	102495374	Candidate 9	-
chr10	102575760	102575880	Candidate 10	+
chr10	102616401	102616517	Candidate 11	-
chr10	102632322	102632376	Candidate 12	+
chr10	102968923	102968992	Candidate 13	-
chr10	103054521	103054585	Candidate 14	-
chr10	103079250	103079318	Candidate 15	-
chr10	103279587	103279641	Candidate 16	+
chr10	103380279	103380351	Candidate 17	-
chr10	103401486	103401532	Candidate 18	-
chr10	103412076	103412133	Candidate 19	-
chr10	103520419	103520529	Candidate 20	-
chr10	103523129	103523208	Candidate 21	-
chr10	103523367	103523460	Candidate 22	-
chr10	104162984	104163028	Candidate 23	-
chr10	104168797	104168871	Candidate 24	-
chr10	104186259	104186331	Candidate 25	+
chr10	104349743	104349809	Candidate 26	-
chr10	104377321	104377399	Candidate 27	-
chr10	104850433	104850523	Candidate 28	+
chr10	104850438	104850517	Candidate 29	-
chr10	105570219	105570341	Candidate 30	+
chr10	108091272	108091332	Candidate 31	+
chr10	111906852	111906919	Candidate 32	+
chr10	11246649	11246718	Candidate 33	-
chr10	11418198	11418267	Candidate 34	-
chr10	11418200	11418265	Candidate 35	+
chr10	114225644	114225741	Candidate 36	+
chr10	114308566	114308618	Candidate 37	+
chr10	114312613	114312680	Candidate 38	-
chr10	114418967	114419023	Candidate 39	-
chr10	114448339	114448458	Candidate 40	-
chr10	114716383	114716427	Candidate 41	-
chr10	114869782	114869847	Candidate 42	+
chr10	114995120	114995230	Candidate 43	-
chr10	115814478	115814562	Candidate 44	-
chr10	115814484	115814556	Candidate 45	+
chr10	117595780	117595821	Candidate 46	-
chr10	117610040	117610080	Candidate 47	+
chr10	117816545	117816613	Candidate 48	-
chr10	118018671	118018732	Candidate 49	-
chr10	118490659	118490745	Candidate 50	-
chr10	118887772	118887852	Candidate 51	+
chr10	119554023	119554080	Candidate 52	+
chr10	119963747	119963816	Candidate 53	-
chr10	120809519	120809573	Candidate 54	-
chr10	120810490	120810546	Candidate 55	-
chr10	120810557	120810611	Candidate 56	-
chr10	121343004	121343050	Candidate 57	+
chr10	121346061	121346117	Candidate 58	-
chr10	122727871	122727936	Candidate 59	+
chr10	124842382	124842502	Candidate 60	-
chr10	126640977	126641096	Candidate 61	+
chr10	126869390	126869464	Candidate 62	-
chr10	129082290	129082354	Candidate 63	-
chr10	130257219	130257325	Candidate 64	-
chr10	130398127	130398188	Candidate 65	+
chr10	130734154	130734256	Candidate 66	-
chr10	131405477	131405520	Candidate 67	+
chr10	131539369	131539461	Candidate 68	+
chr10	131558429	131558512	Candidate 69	+
chr10	131573142	131573208	Candidate 70	-
chr10	131581456	131581516	Candidate 71	-
chr10	131585171	131585278	Candidate 72	-
chr10	131586195	131586341	Candidate 73	-
chr10	131853101	131853148	Candidate 74	-
chr10	134911033	134911088	Candidate 75	-
chr10	13607749	13607838	Candidate 76	-
chr10	15337027	15337101	Candidate 77	+
chr10	15337035	15337094	Candidate 78	-
chr10	17088869	17088942	Candidate 79	+
chr10	21826195	21826303	Candidate 80	+
chr10	21833317	21833370	Candidate 81	-
chr10	22136150	22136325	Candidate 82	-
chr10	23322007	23322061	Candidate 83	+
chr10	23439866	23439954	Candidate 84	-
chr10	23439873	23439947	Candidate 85	+
chr10	23521176	23521250	Candidate 86	+
chr10	23521176	23521250	Candidate 87	-
chr10	23526519	23526602	Candidate 88	-
chr10	23527443	23527486	Candidate 89	-
chr10	29320377	29320427	Candidate 90	+
chr10	33955862	33955972	Candidate 91	-
chr10	42871769	42871813	Candidate 92	-
chr10	43604151	43604265	Candidate 93	-
chr10	49402073	49402130	Candidate 94	+
chr10	50267971	50268034	Candidate 95	-
chr10	50542476	50542538	Candidate 96	-
chr10	50750963	50751034	Candidate 97	-
chr10	520843	520992	Candidate 98	-
chr10	520846	520991	Candidate 99	+
chr10	53743876	53743947	Candidate 100	-
chr10	64429984	64430037	Candidate 101	-
chr10	68218196	68218236	Candidate 102	-
chr10	73219757	73219865	Candidate 103	+
chr10	73509249	73509310	Candidate 104	-
chr10	74540173	74540216	Candidate 105	+
chr10	74949698	74949753	Candidate 106	+
chr10	75071177	75071275	Candidate 107	+
chr10	75298572	75298624	Candidate 108	+
chr10	75427607	75427724	Candidate 109	-
chr10	75428918	75429051	Candidate 110	+
chr10	76831578	76831630	Candidate 111	+
chr10	76937891	76937961	Candidate 112	+
chr10	77023104	77023245	Candidate 113	+
chr10	77043664	77043753	Candidate 114	-
chr10	77173100	77173164	Candidate 115	+
chr10	77183998	77184110	Candidate 116	+
chr10	77268802	77268926	Candidate 117	-
chr10	77354369	77354454	Candidate 118	+
chr10	77501829	77501923	Candidate 119	+
chr10	77987189	77987326	Candidate 120	-
chr10	78081068	78081108	Candidate 121	+
chr10	78196747	78196800	Candidate 122	-
chr10	78407967	78408044	Candidate 123	-
chr10	78454025	78454079	Candidate 124	-
chr10	78455073	78455135	Candidate 125	-
chr10	78464494	78464665	Candidate 126	-
chr10	78667755	78667836	Candidate 127	-
chr10	79397531	79397579	Candidate 128	-
chr10	80277054	80277134	Candidate 129	-
chr10	80343564	80343643	Candidate 130	+
chr10	80504686	80504788	Candidate 131	+
chr10	80587495	80587556	Candidate 132	+
chr10	80872321	80872394	Candidate 133	-
chr10	87000243	87000291	Candidate 134	+
chr10	87242534	87242661	Candidate 135	+
chr10	88014427	88014528	Candidate 136	+
chr10	88014442	88014513	Candidate 137	-
chr10	89611786	89611866	Candidate 138	+
chr10	89613982	89614061	Candidate 139	-
chr10	91333729	91333828	Candidate 140	-
chr10	91342482	91342565	Candidate 141	+
chr10	91342482	91342565	Candidate 142	-
chr10	94801658	94801781	Candidate 143	+
chr10	94823407	94823524	Candidate 144	+
chr10	94923989	94924075	Candidate 145	+
chr10	95037709	95037791	Candidate 146	+
chr10	97309466	97309562	Candidate 147	-
chr10	99625564	99625640	Candidate 148	+
chr10	99625564	99625640	Candidate 149	-
chr10	9989116	9989232	Candidate 150	+
chr1	10608804	10608862	Candidate 151	-
chr1	107454406	107454493	Candidate 152	-
chr1	107671295	107671449	Candidate 153	-
chr1	10759001	10759075	Candidate 154	-
chr1	10779389	10779440	Candidate 155	-
chr1	10846297	10846358	Candidate 156	+
chr1	10951159	10951283	Candidate 157	+
chr1	109831539	109831659	Candidate 158	-
chr1	109842739	109842793	Candidate 159	+
chr1	110132485	110132540	Candidate 160	-
chr11	100712933	100712990	Candidate 161	+
chr11	101493870	101493926	Candidate 162	-
chr1	11006487	11006544	Candidate 163	+
chr1	110442681	110442728	Candidate 164	-
chr11	105321435	105321505	Candidate 165	-
chr11	105321437	105321504	Candidate 166	+
chr11	105347673	105347770	Candidate 167	+
chr11	10872120	10872186	Candidate 168	+
chr11	109506626	109506710	Candidate 169	+
chr11	109506641	109506696	Candidate 170	-
chr11	110835571	110835656	Candidate 171	+
chr11	110888856	110888970	Candidate 172	-
chr11	110888862	110888967	Candidate 173	+
chr11	110889373	110889451	Candidate 174	+
chr11	110889376	110889448	Candidate 175	-
chr11	111190602	111190709	Candidate 176	-
chr11	111450758	111450855	Candidate 177	+
chr11	111857995	111858091	Candidate 178	-
chr11	111857997	111858089	Candidate 179	+
chr11	112927754	112927823	Candidate 180	-
chr11	114265935	114266000	Candidate 181	+
chr11	114265936	114265999	Candidate 182	-
chr11	114304453	114304513	Candidate 183	-
chr11	114341357	114341403	Candidate 184	-
chr11	114460445	114460545	Candidate 185	-
chr11	114460458	114460527	Candidate 186	+
chr11	114544357	114544428	Candidate 187	+
chr11	114623393	114623497	Candidate 188	-
chr11	114644738	114644804	Candidate 189	-
chr11	114825313	114825362	Candidate 190	-
chr11	114880850	114880931	Candidate 191	+
chr11	114883093	114883163	Candidate 192	-
chr11	114925037	114925243	Candidate 193	-
chr11	114966261	114966390	Candidate 194	-
chr11	115052274	115052388	Candidate 195	-
chr11	115052290	115052374	Candidate 196	+
chr11	115097657	115097715	Candidate 197	+
chr11	115097657	115097715	Candidate 198	-
chr11	115139969	115140026	Candidate 199	-
chr11	115287488	115287560	Candidate 200	-
chr11	115416127	115416193	Candidate 201	+
chr11	115461451	115461515	Candidate 202	+
chr11	115909850	115909911	Candidate 203	+
chr11	115939056	115939134	Candidate 204	-
chr11	116973031	116973108	Candidate 205	-
chr11	117160146	117160248	Candidate 206	-
chr11	117170590	117170684	Candidate 207	-
chr11	117900447	117900537	Candidate 208	-
chr11	118196922	118196985	Candidate 209	+
chr11	118285206	118285277	Candidate 210	+
chr11	118285206	118285277	Candidate 211	-
chr11	118286373	118286431	Candidate 212	-
chr11	118289764	118289861	Candidate 213	-
chr11	118295426	118295557	Candidate 214	+
chr11	119111319	119111371	Candidate 215	+
chr11	119888971	119889044	Candidate 216	+
chr1	112094062	112094266	Candidate 217	-
chr11	121148878	121148966	Candidate 218	-
chr11	121475676	121475761	Candidate 219	-
chr11	121522409	121522541	Candidate 220	-
chr11	121528139	121528231	Candidate 221	-
chr11	121553277	121553349	Candidate 222	-
chr1	112336543	112336637	Candidate 223	+
chr1	112336544	112336636	Candidate 224	-
chr11	122960030	122960096	Candidate 225	-
chr11	124100295	124100366	Candidate 226	-
chr11	124474447	124474523	Candidate 227	-
chr11	124499575	124499656	Candidate 228	-
chr11	124590180	124590229	Candidate 229	+
chr11	125490371	125490415	Candidate 230	-
chr11	125512536	125512611	Candidate 231	+
chr11	126375820	126375913	Candidate 232	+
chr11	127622046	127622119	Candidate 233	+
chr11	127997074	127997168	Candidate 234	+
chr11	127997084	127997147	Candidate 235	-
chr11	128109777	128109844	Candidate 236	+
chr11	130205209	130205297	Candidate 237	-
chr11	130438183	130438279	Candidate 238	+
chr11	130751158	130751207	Candidate 239	+
chr11	131043792	131043884	Candidate 240	+
chr11	131071980	131072069	Candidate 241	+
chr11	131352080	131352153	Candidate 242	-
chr11	131657225	131657355	Candidate 243	+
chr11	132667234	132667294	Candidate 244	-
chr11	133161256	133161322	Candidate 245	-
chr11	133284226	133284323	Candidate 246	+
chr1	114108543	114108591	Candidate 247	+
chr1	1092330	1092455	Candidate 248	-
chr1	1092367	1092423	Candidate 249	+
chr1	1093108	1093193	Candidate 250	+
chr1	1093108	1093193	Candidate 251	-
chr1	1094256	1094324	Candidate 252	+
chr1	1094256	1094324	Candidate 253	-
chr11	14516852	14516919	Candidate 254	+
chr11	15267235	15267300	Candidate 255	+
chr11	1550140	1550199	Candidate 256	-
chr11	1550145	1550194	Candidate 257	+
chr1	115779104	115779169	Candidate 258	-
chr11	15986805	15986867	Candidate 259	+
chr1	116170715	116170802	Candidate 260	-
chr11	16172917	16172969	Candidate 261	-
chr11	16217276	16217330	Candidate 262	-
chr11	16275700	16275777	Candidate 263	-
chr11	17666217	17666342	Candidate 264	-
chr11	1805146	1805224	Candidate 265	+
chr11	1860518	1860607	Candidate 266	+
chr11	1860518	1860607	Candidate 267	-
chr1	119697994	119698035	Candidate 268	+
chr11	1969016	1969107	Candidate 269	-
chr11	1969039	1969085	Candidate 270	+
chr11	19708648	19708719	Candidate 271	-
chr11	2100300	2100461	Candidate 272	+
chr1	12389582	12389705	Candidate 273	+
chr11	2540053	2540128	Candidate 274	+
chr1	12531524	12531624	Candidate 275	+
chr1	12531524	12531624	Candidate 276	-
chr11	2631965	2632033	Candidate 277	+
chr11	2644781	2644852	Candidate 278	-
chr11	2675810	2675880	Candidate 279	-
chr11	27187892	27187979	Candidate 280	-
chr11	27702012	27702063	Candidate 281	+
chr11	28872136	28872238	Candidate 282	+
chr11	28872136	28872238	Candidate 283	-
chr11	30613864	30613908	Candidate 284	+
chr11	30753092	30753150	Candidate 285	+
chr11	31216721	31216798	Candidate 286	-
chr11	31282031	31282079	Candidate 287	+
chr11	31412029	31412093	Candidate 288	-
chr11	31789190	31789315	Candidate 289	-
chr11	31861168	31861230	Candidate 290	+
chr11	32068981	32069104	Candidate 291	-
chr11	32298174	32298263	Candidate 292	+
chr11	33235719	33235775	Candidate 293	-
chr11	33236536	33236612	Candidate 294	+
chr11	33236633	33236753	Candidate 295	+
chr11	33846484	33846574	Candidate 296	-
chr11	34628573	34628617	Candidate 297	-
chr11	35601299	35601346	Candidate 298	-
chr11	3805200	3805305	Candidate 299	+
chr11	3813730	3813823	Candidate 300	+
chr1	14091833	14091907	Candidate 301	+
chr11	42553932	42554001	Candidate 302	+
chr11	42754254	42754327	Candidate 303	-
chr1	144186871	144186929	Candidate 304	+
chr1	144236252	144236372	Candidate 305	-
chr1	144254067	144254131	Candidate 306	+
chr11	43534088	43534135	Candidate 307	+
chr11	43555324	43555397	Candidate 308	+
chr11	43559521	43559608	Candidate 309	+
chr11	43559521	43559608	Candidate 310	-
chr11	46091253	46091343	Candidate 311	+
chr11	46091263	46091335	Candidate 312	-
chr11	46255687	46255744	Candidate 313	+
chr11	46325512	46325609	Candidate 314	+
chr11	46490743	46490842	Candidate 315	-
chr11	46740560	46740606	Candidate 316	+
chr11	46740562	46740604	Candidate 317	-
chr1	148245491	148245587	Candidate 318	-
chr1	148474886	148474992	Candidate 319	-
chr1	148507904	148507968	Candidate 320	-
chr1	148566645	148566702	Candidate 321	-
chr11	47163682	47163818	Candidate 322	+
chr11	47163682	47163818	Candidate 323	-
chr11	47386189	47386286	Candidate 324	+
chr1	148861800	148861917	Candidate 325	-
chr1	149051008	149051113	Candidate 326	+
chr11	47710326	47710402	Candidate 327	-
chr1	149399866	149399931	Candidate 328	+
chr1	149399866	149399932	Candidate 329	-
chr1	149949355	149949439	Candidate 330	+
chr1	150044604	150044663	Candidate 331	+
chr1	151876080	151876141	Candidate 332	+
chr1	151876080	151876141	Candidate 333	-
chr1	152432768	152432844	Candidate 334	-
chr1	152460588	152460669	Candidate 335	+
chr1	153243099	153243183	Candidate 336	+
chr1	153246786	153246851	Candidate 337	-
chr1	153247895	153248031	Candidate 338	+
chr1	153321225	153321347	Candidate 339	-
chr1	153432789	153432886	Candidate 340	-
chr1	154313501	154313609	Candidate 341	-
chr1	154360221	154360341	Candidate 342	-
chr1	154360244	154360337	Candidate 343	+
chr1	154649340	154649412	Candidate 344	-
chr1	154656760	154656838	Candidate 345	-
chr1	154980971	154981074	Candidate 346	-
chr1	155102965	155103061	Candidate 347	+
chr11	558090	558194	Candidate 348	-
chr11	558096	558188	Candidate 349	+
chr1	157437433	157437534	Candidate 350	+
chr1	157438370	157438456	Candidate 351	-
chr1	158426864	158427002	Candidate 352	-
chr11	56985252	56985315	Candidate 353	+
chr11	56988048	56988113	Candidate 354	+
chr11	56988956	56989078	Candidate 355	-
chr1	158449911	158449963	Candidate 356	-
chr11	57163611	57163686	Candidate 357	+
chr11	57163622	57163678	Candidate 358	-
chr11	57174023	57174063	Candidate 359	-
chr11	57341983	57342025	Candidate 360	+
chr11	58102981	58103027	Candidate 361	+
chr1	160597279	160597356	Candidate 362	+
chr1	160619674	160619720	Candidate 363	-
chr1	161840741	161840808	Candidate 364	+
chr1	161892540	161892591	Candidate 365	+
chr11	60857156	60857263	Candidate 366	-
chr11	60945109	60945179	Candidate 367	-
chr1	162532051	162532102	Candidate 368	+
chr11	61015878	61015941	Candidate 369	+
chr11	61042148	61042234	Candidate 370	+
chr11	61075863	61075942	Candidate 371	+
chr11	61095650	61095779	Candidate 372	-
chr11	61270521	61270617	Candidate 373	+
chr11	61270521	61270617	Candidate 374	-
chr1	162825343	162825466	Candidate 375	+
chr1	162864605	162864744	Candidate 376	-
chr1	162864618	162864728	Candidate 377	+
chr1	162874009	162874060	Candidate 378	-
chr1	162986216	162986263	Candidate 379	+
chr1	163057662	163057745	Candidate 380	+
chr1	163494033	163494079	Candidate 381	-
chr1	163831509	163831576	Candidate 382	+
chr11	62376993	62377059	Candidate 383	-
chr11	62512438	62512516	Candidate 384	-
chr1	164401646	164401725	Candidate 385	+
chr11	63433647	63433730	Candidate 386	+
chr11	63766134	63766223	Candidate 387	+
chr11	64211444	64211569	Candidate 388	+
chr11	64250359	64250440	Candidate 389	+
chr11	64295173	64295248	Candidate 390	-
chr1	16566428	16566505	Candidate 391	+
chr11	64415191	64415288	Candidate 392	+
chr11	64415211	64415269	Candidate 393	-
chr1	16595033	16595115	Candidate 394	-
chr1	16596808	16596854	Candidate 395	-
chr11	65030053	65030142	Candidate 396	+
chr11	65083042	65083166	Candidate 397	-
chr11	65083048	65083168	Candidate 398	+
chr11	65135620	65135745	Candidate 399	-
chr11	65138317	65138366	Candidate 400	+
chr11	65379222	65379300	Candidate 401	-
chr11	65379225	65379295	Candidate 402	+
chr11	65415884	65415965	Candidate 403	-
chr11	65800312	65800406	Candidate 404	+
chr11	65807715	65807791	Candidate 405	-
chr11	65942459	65942532	Candidate 406	+
chr11	65944985	65945130	Candidate 407	-
chr11	65950346	65950413	Candidate 408	+
chr11	66151393	66151463	Candidate 409	+
chr11	66482376	66482464	Candidate 410	-
chr1	168223103	168223160	Candidate 411	-
chr11	66890791	66890873	Candidate 412	+
chr11	66897633	66897688	Candidate 413	+
chr11	66903386	66903495	Candidate 414	-
chr11	66920678	66920800	Candidate 415	+
chr11	66942636	66942716	Candidate 416	-
chr1	168557011	168557074	Candidate 417	-
chr11	68639808	68639866	Candidate 418	-
chr11	68776388	68776443	Candidate 419	-
chr1	170374507	170374713	Candidate 420	+
chr1	170374568	170374654	Candidate 421	-
chr1	170380309	170380387	Candidate 422	-
chr11	70535921	70535989	Candidate 423	+
chr1	172137707	172137788	Candidate 424	-
chr1	172666710	172666800	Candidate 425	-
chr11	71697590	71697665	Candidate 426	+
chr11	71723354	71723421	Candidate 427	+
chr11	72003739	72003833	Candidate 428	+
chr11	72024011	72024079	Candidate 429	+
chr1	173970698	173970761	Candidate 430	-
chr1	174767933	174768025	Candidate 431	+
chr1	174767933	174768025	Candidate 432	-
chr1	175256764	175256856	Candidate 433	+
chr1	175256781	175256836	Candidate 434	-
chr1	175265122	175265204	Candidate 435	+
chr1	175265122	175265204	Candidate 436	-
chr1	175683992	175684061	Candidate 437	-
chr1	175946603	175946652	Candidate 438	-
chr11	74723797	74723864	Candidate 439	-
chr1	176624693	176624754	Candidate 440	+
chr11	75658592	75658681	Candidate 441	-
chr11	75769731	75769804	Candidate 442	+
chr11	76526877	76526961	Candidate 443	+
chr1	178660803	178660866	Candidate 444	-
chr11	77208791	77208876	Candidate 445	+
chr1	178862533	178862632	Candidate 446	+
chr1	178862533	178862632	Candidate 447	-
chr11	77657818	77657880	Candidate 448	+
chr1	180016431	180016532	Candidate 449	-
chr11	78733829	78733911	Candidate 450	-
chr11	78751175	78751219	Candidate 451	+
chr1	180350039	180350113	Candidate 452	-
chr11	79023968	79024012	Candidate 453	+
chr1	181262387	181262444	Candidate 454	-
chr1	181610277	181610376	Candidate 455	+
chr11	8012663	8012751	Candidate 456	+
chr1	181763393	181763491	Candidate 457	+
chr11	81584237	81584325	Candidate 458	+
chr1	185084690	185084762	Candidate 459	+
chr1	185084691	185084761	Candidate 460	-
chr11	83746946	83747008	Candidate 461	+
chr11	8636385	8636497	Candidate 462	-
chr11	8636986	8637078	Candidate 463	+
chr11	86389121	86389191	Candidate 464	-
chr11	8662351	8662408	Candidate 465	+
chr11	8662416	8662473	Candidate 466	+
chr1	189291417	189291491	Candidate 467	-
chr1	18916185	18916235	Candidate 468	-
chr1	190332575	190332629	Candidate 469	+
chr1	192199083	192199138	Candidate 470	-
chr11	9406908	9406987	Candidate 471	-
chr1	196482003	196482118	Candidate 472	+
chr11	95534039	95534095	Candidate 473	+
chr11	95534043	95534091	Candidate 474	-
chr1	197094630	197094710	Candidate 475	+
chr1	197094631	197094709	Candidate 476	-
chr1	197094809	197094895	Candidate 477	+
chr1	197094809	197094895	Candidate 478	-
chr1	198460457	198460598	Candidate 479	+
chr1	198483305	198483352	Candidate 480	+
chr1	198483305	198483352	Candidate 481	-
chr1	19839913	19839965	Candidate 482	-
chr1	199406701	199406801	Candidate 483	+
chr1	200133451	200133519	Candidate 484	+
chr1	201833746	201833797	Candidate 485	+
chr1	202595719	202595785	Candidate 486	-
chr1	202605264	202605368	Candidate 487	-
chr1	202773289	202773400	Candidate 488	-
chr1	202773312	202773382	Candidate 489	+
chr1	203684043	203684162	Candidate 490	-
chr1	203684044	203684164	Candidate 491	+
chr1	203919029	203919106	Candidate 492	+
chr1	204036302	204036363	Candidate 493	-
chr1	204179222	204179314	Candidate 494	+
chr1	204644811	204644881	Candidate 495	+
chr1	205671648	205671707	Candidate 496	+
chr1	206041821	206041906	Candidate 497	-
chr1	206042406	206042495	Candidate 498	-
chr1	206342169	206342258	Candidate 499	-
chr1	208477191	208477264	Candidate 500	+
chr1	209447567	209447650	Candidate 501	-
chr1	209554295	209554346	Candidate 502	+
chr12	101137708	101137881	Candidate 503	-
chr12	101528052	101528149	Candidate 504	+
chr12	101869941	101870043	Candidate 505	-
chr12	105500664	105500771	Candidate 506	+
chr12	105501166	105501213	Candidate 507	+
chr12	105677962	105678036	Candidate 508	-
chr12	105797548	105797614	Candidate 509	+
chr1	212504610	212504661	Candidate 510	+
chr12	109980044	109980087	Candidate 511	+
chr12	111228353	111228424	Candidate 512	-
chr12	111228363	111228419	Candidate 513	+
chr12	112855248	112855300	Candidate 514	+
chr12	112909900	112909964	Candidate 515	+
chr12	113363456	113363603	Candidate 516	+
chr12	113667057	113667171	Candidate 517	-
chr12	113721943	113721987	Candidate 518	+
chr12	113849660	113849704	Candidate 519	-
chr12	114552495	114552549	Candidate 520	-
chr12	114594867	114594993	Candidate 521	-
chr1	213242541	213242589	Candidate 522	-
chr12	116742579	116742663	Candidate 523	+
chr12	117678824	117678950	Candidate 524	-
chr12	118758636	118758686	Candidate 525	-
chr12	11907935	11908006	Candidate 526	-
chr12	119283821	119283869	Candidate 527	+
chr12	119283988	119284107	Candidate 528	-
chr12	119900710	119900788	Candidate 529	-
chr1	213989709	213989776	Candidate 530	+
chr1	21375422	21375465	Candidate 531	+
chr12	126216858	126216911	Candidate 532	-
chr1	214330653	214330787	Candidate 533	-
chr1	214330694	214330758	Candidate 534	+
chr1	214598496	214598619	Candidate 535	+
chr1	214598496	214598619	Candidate 536	-
chr1	214742948	214743093	Candidate 537	-
chr1	214742949	214743092	Candidate 538	+
chr1	214803195	214803328	Candidate 539	+
chr1	214963375	214963478	Candidate 540	-
chr1	215105329	215105390	Candidate 541	-
chr1	215191318	215191416	Candidate 542	+
chr1	215221819	215221912	Candidate 543	-
chr1	215285047	215285123	Candidate 544	+
chr12	13992701	13992803	Candidate 545	-
chr12	13992708	13992797	Candidate 546	+
chr1	216481464	216481533	Candidate 547	+
chr1	216481466	216481531	Candidate 548	-
chr1	216586262	216586326	Candidate 549	-
chr1	216824966	216825016	Candidate 550	-
chr12	15388921	15388966	Candidate 551	-
chr12	16315390	16315598	Candidate 552	-
chr1	21773710	21773878	Candidate 553	+
chr12	16502499	16502552	Candidate 554	+
chr12	16648575	16648618	Candidate 555	-
chr1	218357836	218357909	Candidate 556	-
chr1	218358138	218358191	Candidate 557	+
chr1	218358138	218358191	Candidate 558	-
chr1	218867307	218867493	Candidate 559	-
chr1	2133903	2133959	Candidate 560	+
chr1	219927909	219928030	Candidate 561	+
chr1	219927909	219928030	Candidate 562	-
chr12	19484944	19484996	Candidate 563	+
chr1	222643525	222643587	Candidate 564	+
chr1	22307429	22307476	Candidate 565	+
chr12	23385447	23385496	Candidate 566	+
chr12	23802001	23802085	Candidate 567	-
chr12	23815553	23815639	Candidate 568	-
chr12	23940299	23940391	Candidate 569	-
chr1	226569246	226569402	Candidate 570	+
chr1	230562272	230562375	Candidate 571	-
chr12	28896065	28896126	Candidate 572	-
chr12	30740009	30740114	Candidate 573	-
chr1	232925698	232925761	Candidate 574	+
chr1	233455222	233455322	Candidate 575	-
chr1	23753918	23753981	Candidate 576	+
chr1	23780457	23780525	Candidate 577	-
chr1	23812331	23812382	Candidate 578	+
chr12	38124208	38124255	Candidate 579	+
chr12	38124208	38124255	Candidate 580	-
chr1	241418571	241418645	Candidate 581	+
chr1	241646124	241646186	Candidate 582	-
chr1	241994734	241994825	Candidate 583	-
chr12	4032314	4032402	Candidate 584	+
chr1	242207130	242207185	Candidate 585	+
chr1	242207131	242207184	Candidate 586	-
chr12	40652370	40652428	Candidate 587	+
chr12	40652435	40652500	Candidate 588	-
chr1	243547304	243547397	Candidate 589	+
chr12	43690188	43690465	Candidate 590	-
chr12	46684397	46684550	Candidate 591	-
chr12	46684439	46684513	Candidate 592	+
chr12	46863607	46863667	Candidate 593	+
chr12	46863608	46863666	Candidate 594	-
chr1	24846199	24846271	Candidate 595	-
chr1	24846242	24846305	Candidate 596	+
chr12	47347514	47347577	Candidate 597	-
chr12	47347583	47347645	Candidate 598	-
chr12	47500534	47500596	Candidate 599	+
chr12	47563481	47563598	Candidate 600	-
chr12	47700840	47700894	Candidate 601	-
chr12	48025395	48025510	Candidate 602	+
chr12	48025416	48025496	Candidate 603	-
chr12	48303668	48303753	Candidate 604	+
chr12	48568208	48568318	Candidate 605	-
chr12	48753901	48753977	Candidate 606	+
chr12	4937386	4937448	Candidate 607	-
chr12	50699378	50699487	Candidate 608	+
chr1	25207725	25207804	Candidate 609	-
chr12	51200527	51200623	Candidate 610	+
chr12	5212321	5212447	Candidate 611	-
chr12	52181577	52181633	Candidate 612	+
chr12	52241794	52241910	Candidate 613	-
chr12	52415725	52415817	Candidate 614	-
chr12	52431456	52431526	Candidate 615	-
chr12	52671785	52671898	Candidate 616	+
chr12	52714004	52714093	Candidate 617	+
chr12	52762718	52762804	Candidate 618	-
chr12	52787025	52787098	Candidate 619	-
chr12	52965325	52965412	Candidate 620	+
chr12	52984559	52984669	Candidate 621	-
chr12	52984575	52984639	Candidate 622	+
chr12	53009954	53010054	Candidate 623	-
chr12	53010218	53010287	Candidate 624	+
chr12	53017278	53017360	Candidate 625	+
chr12	53017278	53017360	Candidate 626	-
chr12	53098200	53098257	Candidate 627	-
chr12	53251765	53251817	Candidate 628	+
chr12	54607175	54607227	Candidate 629	+
chr12	54613468	54613521	Candidate 630	+
chr12	54834536	54834612	Candidate 631	+
chr12	55134688	55134786	Candidate 632	+
chr12	55277049	55277143	Candidate 633	+
chr12	55809118	55809182	Candidate 634	-
chr12	55897366	55897467	Candidate 635	+
chr12	55897366	55897467	Candidate 636	-
chr12	56140097	56140215	Candidate 637	-
chr12	56230580	56230667	Candidate 638	-
chr12	56272841	56272956	Candidate 639	+
chr12	56408266	56408360	Candidate 640	-
chr12	56504674	56504727	Candidate 641	-
chr12	5901620	5901730	Candidate 642	-
chr12	60137020	60137065	Candidate 643	-
chr12	61283723	61283825	Candidate 644	+
chr12	61283833	61283880	Candidate 645	+
chr12	64538049	64538194	Candidate 646	-
chr12	64538074	64538164	Candidate 647	+
chr12	6560906	6560963	Candidate 648	-
chr12	65749988	65750062	Candidate 649	-
chr12	6586001	6586087	Candidate 650	-
chr12	6658306	6658355	Candidate 651	-
chr1	26891522	26891608	Candidate 652	+
chr1	26894744	26894851	Candidate 653	+
chr1	26901180	26901237	Candidate 654	+
chr12	6904429	6904513	Candidate 655	+
chr12	6943103	6943212	Candidate 656	+
chr12	6943114	6943200	Candidate 657	-
chr12	6943527	6943609	Candidate 658	+
chr12	6943528	6943608	Candidate 659	-
chr12	7038166	7038254	Candidate 660	+
chr12	71223162	71223203	Candidate 661	+
chr1	27499828	27499964	Candidate 662	+
chr1	27507226	27507288	Candidate 663	+
chr1	27604894	27604970	Candidate 664	-
chr12	74517968	74518033	Candidate 665	-
chr1	27703645	27703723	Candidate 666	+
chr1	27726301	27726351	Candidate 667	-
chr1	27744485	27744536	Candidate 668	+
chr1	27756580	27756674	Candidate 669	-
chr1	27760667	27760751	Candidate 670	+
chr1	27771029	27771088	Candidate 671	-
chr1	27776799	27776889	Candidate 672	+
chr1	27791473	27791532	Candidate 673	+
chr1	27793680	27793729	Candidate 674	+
chr1	27797573	27797655	Candidate 675	+
chr12	77094671	77094819	Candidate 676	-
chr12	77094714	77094786	Candidate 677	+
chr12	77129166	77129215	Candidate 678	+
chr12	80004313	80004385	Candidate 679	+
chr12	81600860	81600922	Candidate 680	-
chr12	85616632	85616725	Candidate 681	+
chr12	85662976	85663057	Candidate 682	-
chr12	85662984	85663049	Candidate 683	+
chr12	860553	860635	Candidate 684	+
chr1	28779487	28779544	Candidate 685	+
chr1	28780095	28780150	Candidate 686	+
chr12	8823869	8823910	Candidate 687	+
chr12	88288866	88288927	Candidate 688	-
chr1	29155458	29155507	Candidate 689	-
chr12	93069655	93069768	Candidate 690	-
chr12	94187303	94187378	Candidate 691	+
chr12	94226316	94226449	Candidate 692	+
chr12	94226344	94226413	Candidate 693	-
chr12	96409802	96409902	Candidate 694	+
chr12	96481728	96481814	Candidate 695	+
chr12	97517705	97517787	Candidate 696	+
chr12	98072629	98072736	Candidate 697	-
chr1	2976068	2976150	Candidate 698	-
chr13	100370095	100370136	Candidate 699	+
chr13	105314102	105314213	Candidate 700	-
chr13	106007984	106008088	Candidate 701	+
chr13	106007999	106008068	Candidate 702	-
chr1	31997169	31997233	Candidate 703	-
chr1	32021224	32021378	Candidate 704	+
chr1	32182593	32182646	Candidate 705	-
chr13	27967353	27967451	Candidate 706	+
chr13	28092314	28092356	Candidate 707	-
chr1	32963545	32963602	Candidate 708	-
chr13	30337189	30337237	Candidate 709	-
chr1	33495423	33495476	Candidate 710	+
chr1	33537328	33537371	Candidate 711	-
chr13	34956763	34956860	Candidate 712	-
chr13	35002462	35002543	Candidate 713	+
chr13	35002463	35002542	Candidate 714	-
chr1	33710812	33710916	Candidate 715	+
chr1	34049837	34049898	Candidate 716	+
chr13	39662777	39662876	Candidate 717	-
chr13	41997395	41997500	Candidate 718	+
chr13	42020946	42021080	Candidate 719	-
chr13	42787863	42787910	Candidate 720	+
chr13	44011920	44011974	Candidate 721	-
chr13	44049339	44049452	Candidate 722	+
chr13	44988412	44988463	Candidate 723	+
chr13	44990461	44990571	Candidate 724	+
chr13	44990483	44990545	Candidate 725	-
chr13	45448270	45448407	Candidate 726	-
chr1	34943762	34943837	Candidate 727	+
chr1	34943763	34943836	Candidate 728	-
chr13	49521110	49521198	Candidate 729	-
chr13	49521271	49521323	Candidate 730	-
chr1	35081353	35081457	Candidate 731	+
chr1	35081367	35081443	Candidate 732	-
chr1	35163737	35163841	Candidate 733	+
chr1	35164084	35164156	Candidate 734	-
chr13	50925066	50925160	Candidate 735	+
chr13	52282186	52282276	Candidate 736	+
chr13	52282186	52282276	Candidate 737	-
chr13	52592611	52592687	Candidate 738	+
chr13	52617914	52617977	Candidate 739	-
chr13	52716928	52716999	Candidate 740	+
chr13	52723856	52723894	Candidate 741	-
chr13	53038743	53038893	Candidate 742	-
chr13	55125667	55125730	Candidate 743	+
chr1	35796969	35797037	Candidate 744	+
chr13	57103809	57103910	Candidate 745	-
chr13	57345242	57345381	Candidate 746	+
chr13	58514407	58514459	Candidate 747	-
chr13	58514408	58514458	Candidate 748	+
chr13	58967527	58967581	Candidate 749	+
chr1	36243799	36243896	Candidate 750	-
chr1	36413830	36413892	Candidate 751	-
chr13	63748563	63748709	Candidate 752	+
chr13	64572430	64572483	Candidate 753	+
chr13	64869643	64869831	Candidate 754	+
chr13	64869643	64869837	Candidate 755	-
chr13	65165396	65165474	Candidate 756	+
chr1	36623123	36623186	Candidate 757	-
chr13	65341137	65341192	Candidate 758	-
chr13	66358668	66358713	Candidate 759	+
chr13	66358668	66358713	Candidate 760	-
chr13	66620145	66620236	Candidate 761	+
chr13	66673122	66673181	Candidate 762	-
chr1	37024483	37024669	Candidate 763	+
chr1	37094500	37094607	Candidate 764	+
chr13	70466469	70466575	Candidate 765	+
chr13	70554915	70554960	Candidate 766	+
chr13	70554915	70554960	Candidate 767	-
chr13	70595635	70595758	Candidate 768	+
chr13	71287179	71287293	Candidate 769	-
chr13	71972581	71972682	Candidate 770	+
chr13	72007324	72007406	Candidate 771	+
chr13	72530786	72530839	Candidate 772	-
chr13	72614369	72614447	Candidate 773	+
chr13	74296730	74296832	Candidate 774	-
chr13	76699179	76699265	Candidate 775	+
chr13	77817076	77817180	Candidate 776	-
chr13	77871703	77871756	Candidate 777	+
chr13	77874865	77874912	Candidate 778	+
chr13	77874880	77874938	Candidate 779	-
chr1	37898996	37899046	Candidate 780	-
chr13	78062623	78062663	Candidate 781	+
chr13	78104909	78104956	Candidate 782	-
chr13	78185263	78185380	Candidate 783	-
chr13	78466060	78466163	Candidate 784	+
chr13	79813424	79813561	Candidate 785	+
chr1	38097607	38097664	Candidate 786	-
chr1	38234491	38234568	Candidate 787	-
chr1	38277390	38277497	Candidate 788	-
chr1	38277691	38277767	Candidate 789	-
chr1	38277703	38277749	Candidate 790	+
chr1	38292601	38292688	Candidate 791	+
chr1	38445569	38445669	Candidate 792	+
chr1	38797059	38797122	Candidate 793	-
chr1	38816800	38816905	Candidate 794	-
chr13	90800855	90800950	Candidate 795	-
chr13	90800860	90800943	Candidate 796	+
chr13	90800990	90801096	Candidate 797	+
chr13	90801146	90801227	Candidate 798	+
chr13	90801146	90801227	Candidate 799	-
chr13	90801311	90801397	Candidate 800	+
chr13	90801322	90801388	Candidate 801	-
chr13	94157160	94157208	Candidate 802	-
chr13	94279712	94279828	Candidate 803	-
chr13	94416908	94416980	Candidate 804	-
chr13	94906089	94906225	Candidate 805	+
chr1	39873654	39873710	Candidate 806	-
chr13	99410271	99410314	Candidate 807	+
chr1	41064960	41065044	Candidate 808	+
chr14	100410590	100410679	Candidate 809	+
chr14	100410590	100410679	Candidate 810	-
chr14	100411114	100411204	Candidate 811	+
chr14	100417976	100418068	Candidate 812	+
chr14	100419094	100419142	Candidate 813	+
chr14	100420793	100420872	Candidate 814	+
chr14	100420793	100420872	Candidate 815	-
chr14	100558146	100558231	Candidate 816	+
chr14	100558146	100558231	Candidate 817	-
chr14	100559399	100559511	Candidate 818	+
chr14	100559415	100559502	Candidate 819	-
chr14	100559873	100559954	Candidate 820	+
chr14	100561103	100561171	Candidate 821	+
chr14	100561103	100561171	Candidate 822	-
chr14	100561824	100561902	Candidate 823	+
chr14	100562113	100562193	Candidate 824	+
chr14	100562874	100562955	Candidate 825	+
chr14	100565722	100565806	Candidate 826	-
chr14	100565724	100565804	Candidate 827	+
chr14	100566137	100566222	Candidate 828	-
chr14	100566140	100566220	Candidate 829	+
chr14	100568065	100568163	Candidate 830	+
chr14	100569845	100569926	Candidate 831	+
chr14	100569848	100569923	Candidate 832	-
chr14	100576502	100576644	Candidate 833	+
chr14	100576545	100576610	Candidate 834	-
chr14	100576863	100576948	Candidate 835	+
chr14	100576879	100576932	Candidate 836	-
chr14	100577451	100577535	Candidate 837	+
chr14	100581993	100582100	Candidate 838	+
chr14	100582004	100582090	Candidate 839	-
chr14	100590393	100590474	Candidate 840	+
chr14	100590393	100590474	Candidate 841	-
chr14	100590782	100590843	Candidate 842	+
chr14	100591348	100591413	Candidate 843	+
chr14	100591505	100591585	Candidate 844	+
chr14	100596672	100596750	Candidate 845	+
chr14	100596673	100596749	Candidate 846	-
chr14	100598120	100598228	Candidate 847	+
chr14	100601390	100601468	Candidate 848	+
chr14	100601540	100601620	Candidate 849	+
chr14	100601682	100601762	Candidate 850	+
chr14	100602002	100602081	Candidate 851	+
chr14	102877205	102877257	Candidate 852	-
chr14	103653508	103653591	Candidate 853	+
chr14	103653508	103653593	Candidate 854	-
chr14	105129325	105129423	Candidate 855	+
chr1	41619327	41619369	Candidate 856	+
chr1	41740104	41740192	Candidate 857	-
chr1	42015543	42015668	Candidate 858	-
chr14	19995896	19995990	Candidate 859	-
chr14	20632484	20632527	Candidate 860	-
chr14	21925901	21925989	Candidate 861	-
chr14	22435994	22436042	Candidate 862	+
chr14	22607026	22607145	Candidate 863	+
chr14	22607033	22607140	Candidate 864	-
chr14	22607731	22607811	Candidate 865	-
chr14	22864940	22865003	Candidate 866	+
chr14	22891276	22891429	Candidate 867	-
chr14	22915666	22915748	Candidate 868	-
chr14	22927641	22927719	Candidate 869	-
chr14	22927654	22927706	Candidate 870	+
chr14	23052210	23052263	Candidate 871	+
chr14	23117185	23117347	Candidate 872	-
chr14	23621009	23621121	Candidate 873	-
chr14	23621027	23621100	Candidate 874	+
chr1	42586900	42586967	Candidate 875	+
chr14	25447709	25447785	Candidate 876	-
chr14	26129111	26129191	Candidate 877	-
chr14	26410551	26410602	Candidate 878	+
chr14	28683626	28683670	Candidate 879	-
chr14	28755755	28755868	Candidate 880	+
chr14	29004215	29004295	Candidate 881	+
chr14	29422455	29422516	Candidate 882	-
chr14	29670617	29670680	Candidate 883	+
chr14	29782344	29782392	Candidate 884	+
chr14	29953841	29953939	Candidate 885	+
chr14	30746392	30746467	Candidate 886	-
chr14	32569210	32569284	Candidate 887	+
chr14	32569441	32569526	Candidate 888	+
chr14	32849458	32849566	Candidate 889	-
chr14	32938323	32938444	Candidate 890	+
chr14	32938339	32938423	Candidate 891	-
chr14	33200387	33200469	Candidate 892	-
chr14	33248319	33248376	Candidate 893	-
chr14	33249038	33249103	Candidate 894	+
chr1	43575924	43576007	Candidate 895	-
chr14	34943865	34943928	Candidate 896	+
chr14	35559121	35559197	Candidate 897	-
chr14	35560518	35560596	Candidate 898	+
chr14	35560518	35560596	Candidate 899	-
chr14	35963696	35963798	Candidate 900	+
chr14	36041704	36041774	Candidate 901	+
chr1	43765365	43765468	Candidate 902	+
chr1	43784134	43784265	Candidate 903	-
chr14	37134927	37134979	Candidate 904	-
chr1	43888693	43888762	Candidate 905	+
chr14	38284884	38284990	Candidate 906	-
chr14	39235622	39235738	Candidate 907	-
chr1	44172001	44172123	Candidate 908	+
chr1	44213195	44213296	Candidate 909	+
chr1	44461783	44461842	Candidate 910	-
chr1	44477199	44477285	Candidate 911	-
chr1	44479922	44479979	Candidate 912	+
chr1	44487077	44487146	Candidate 913	+
chr1	44487084	44487139	Candidate 914	-
chr1	44527251	44527350	Candidate 915	-
chr1	44534497	44534586	Candidate 916	+
chr1	44552795	44552891	Candidate 917	-
chr14	44635373	44635472	Candidate 918	-
chr1	44571364	44571437	Candidate 919	-
chr1	44666973	44667125	Candidate 920	+
chr1	44763457	44763530	Candidate 921	+
chr1	44784831	44784875	Candidate 922	-
chr1	44803733	44803815	Candidate 923	-
chr1	44804263	44804361	Candidate 924	+
chr1	44814891	44814940	Candidate 925	-
chr1	44841504	44841563	Candidate 926	-
chr1	44870189	44870263	Candidate 927	-
chr1	44878908	44878959	Candidate 928	-
chr1	44884629	44884687	Candidate 929	+
chr14	48253449	48253513	Candidate 930	-
chr14	51157535	51157580	Candidate 931	-
chr1	45241457	45241570	Candidate 932	+
chr14	53870136	53870189	Candidate 933	+
chr14	55295424	55295486	Candidate 934	-
chr14	56267087	56267177	Candidate 935	-
chr14	56357908	56357972	Candidate 936	-
chr14	56357910	56357968	Candidate 937	+
chr14	56390925	56391005	Candidate 938	+
chr14	56390939	56390990	Candidate 939	-
chr14	56489972	56490025	Candidate 940	+
chr14	56489972	56490025	Candidate 941	-
chr14	56608337	56608378	Candidate 942	+
chr14	58516836	58516880	Candidate 943	-
chr14	60051109	60051186	Candidate 944	+
chr14	60180716	60180761	Candidate 945	+
chr14	60191001	60191051	Candidate 946	+
chr14	60195577	60195706	Candidate 947	+
chr14	60617484	60617609	Candidate 948	+
chr14	62211672	62211714	Candidate 949	+
chr1	4614208	4614296	Candidate 950	-
chr1	46371234	46371346	Candidate 951	+
chr14	64598989	64599071	Candidate 952	+
chr14	64612655	64612721	Candidate 953	+
chr14	66045927	66046006	Candidate 954	+
chr1	46697363	46697427	Candidate 955	+
chr1	46697364	46697426	Candidate 956	-
chr1	46718131	46718207	Candidate 957	+
chr14	67030676	67030741	Candidate 958	-
chr14	68037821	68037881	Candidate 959	+
chr14	68037827	68037874	Candidate 960	-
chr14	68331459	68331529	Candidate 961	-
chr14	68796549	68796618	Candidate 962	-
chr14	72212076	72212150	Candidate 963	-
chr14	73289320	73289390	Candidate 964	-
chr1	4724823	4724933	Candidate 965	+
chr1	4724823	4724933	Candidate 966	-
chr14	73796241	73796294	Candidate 967	-
chr14	74517712	74517782	Candidate 968	+
chr14	74521155	74521221	Candidate 969	-
chr14	74774034	74774175	Candidate 970	-
chr14	74976555	74976620	Candidate 971	-
chr14	75359554	75359617	Candidate 972	+
chr14	77698372	77698493	Candidate 973	-
chr14	77768438	77768521	Candidate 974	-
chr14	77768879	77768940	Candidate 975	-
chr14	81616647	81616700	Candidate 976	+
chr1	48230469	48230519	Candidate 977	+
chr14	83787131	83787227	Candidate 978	+
chr14	83787138	83787220	Candidate 979	-
chr14	83787155	83787203	Candidate 980	+
chr14	85116272	85116345	Candidate 981	+
chr14	86796711	86796783	Candidate 982	-
chr1	48830836	48830931	Candidate 983	+
chr14	90994251	90994290	Candidate 984	-
chr1	49208630	49208678	Candidate 985	-
chr14	92869014	92869167	Candidate 986	+
chr14	93463332	93463399	Candidate 987	+
chr14	94443934	94443982	Candidate 988	-
chr14	96291927	96291992	Candidate 989	+
chr14	96291927	96291992	Candidate 990	-
chr14	96424834	96424964	Candidate 991	-
chr14	96628984	96629072	Candidate 992	+
chr14	97683380	97683423	Candidate 993	+
chr14	97734702	97734782	Candidate 994	+
chr14	98453101	98453191	Candidate 995	+
chr14	98476243	98476334	Candidate 996	+
chr14	99645743	99645847	Candidate 997	+
chr14	99645743	99645847	Candidate 998	-
chr14	99776066	99776138	Candidate 999	+
chr1	50344079	50344142	Candidate 1000	-
chr1	50349037	50349132	Candidate 1001	+
chr1	50444715	50444798	Candidate 1002	+
chr1	50525043	50525137	Candidate 1003	+
chr1	50808361	50808481	Candidate 1004	-
chr1	51207697	51207769	Candidate 1005	+
chr1	52157630	52157679	Candidate 1006	-
chr15	21558467	21558538	Candidate 1007	+
chr1	52791087	52791177	Candidate 1008	-
chr15	27533869	27533925	Candidate 1009	+
chr15	28031887	28031968	Candidate 1010	-
chr15	29144543	29144624	Candidate 1011	+
chr15	29144543	29144624	Candidate 1012	-
chr15	32824490	32824625	Candidate 1013	-
chr15	33254860	33254930	Candidate 1014	-
chr15	33254865	33254925	Candidate 1015	+
chr15	33647021	33647102	Candidate 1016	+
chr15	33698256	33698323	Candidate 1017	+
chr15	33890697	33890779	Candidate 1018	+
chr15	33907714	33907852	Candidate 1019	+
chr15	33907747	33907824	Candidate 1020	-
chr15	33937812	33937974	Candidate 1021	+
chr15	34328275	34328336	Candidate 1022	-
chr15	34612169	34612260	Candidate 1023	-
chr15	34854977	34855023	Candidate 1024	-
chr15	35074362	35074418	Candidate 1025	-
chr15	35227489	35227577	Candidate 1026	+
chr15	35688924	35688968	Candidate 1027	+
chr15	35873351	35873405	Candidate 1028	-
chr15	35947417	35947509	Candidate 1029	-
chr15	36538942	36538984	Candidate 1030	+
chr1	53750966	53751044	Candidate 1031	+
chr1	53799548	53799609	Candidate 1032	-
chr15	38134342	38134393	Candidate 1033	+
chr15	38184694	38184812	Candidate 1034	-
chr15	38187274	38187369	Candidate 1035	-
chr15	38362752	38362827	Candidate 1036	+
chr15	38400557	38400617	Candidate 1037	+
chr15	38403484	38403600	Candidate 1038	-
chr15	38403497	38403584	Candidate 1039	+
chr15	38403602	38403684	Candidate 1040	+
chr15	38406916	38406968	Candidate 1041	+
chr15	38419773	38419876	Candidate 1042	-
chr15	38985900	38985983	Candidate 1043	+
chr15	38986590	38986630	Candidate 1044	-
chr15	39010288	39010439	Candidate 1045	+
chr15	40748777	40748829	Candidate 1046	+
chr1	54188099	54188157	Candidate 1047	-
chr15	43512526	43512639	Candidate 1048	+
chr15	43512528	43512630	Candidate 1049	-
chr1	54548316	54548372	Candidate 1050	-
chr1	54594827	54594913	Candidate 1051	-
chr15	45795474	45795573	Candidate 1052	-
chr15	46111604	46111697	Candidate 1053	+
chr15	46111610	46111692	Candidate 1054	-
chr1	54700255	54700318	Candidate 1055	+
chr1	54728859	54728996	Candidate 1056	+
chr1	54728859	54728996	Candidate 1057	-
chr15	50144918	50144973	Candidate 1058	-
chr15	50836475	50836516	Candidate 1059	+
chr15	51525010	51525109	Candidate 1060	-
chr15	55152146	55152283	Candidate 1061	+
chr15	55872309	55872403	Candidate 1062	+
chr15	55990873	55990983	Candidate 1063	+
chr15	56131161	56131234	Candidate 1064	-
chr1	55798630	55798671	Candidate 1065	+
chr15	57977549	57977671	Candidate 1066	+
chr15	57977565	57977654	Candidate 1067	-
chr15	58843412	58843509	Candidate 1068	+
chr15	59406971	59407049	Candidate 1069	+
chr15	60903213	60903288	Candidate 1070	+
chr15	61584915	61585044	Candidate 1071	+
chr15	62260545	62260669	Candidate 1072	+
chr15	62509626	62509688	Candidate 1073	+
chr15	62586687	62586828	Candidate 1074	-
chr15	62764213	62764305	Candidate 1075	+
chr15	63444649	63444788	Candidate 1076	+
chr15	63501011	63501108	Candidate 1077	-
chr15	64426674	64426735	Candidate 1078	-
chr15	64696960	64697065	Candidate 1079	-
chr15	64781594	64781662	Candidate 1080	+
chr15	64986765	64986867	Candidate 1081	+
chr15	65639091	65639145	Candidate 1082	-
chr15	65693238	65693381	Candidate 1083	-
chr15	65856898	65857015	Candidate 1084	+
chr1	56744798	56744941	Candidate 1085	-
chr15	66859289	66859411	Candidate 1086	-
chr15	66900207	66900305	Candidate 1087	-
chr1	56790071	56790140	Candidate 1088	+
chr15	67690108	67690190	Candidate 1089	-
chr15	67782944	67783011	Candidate 1090	+
chr15	68424052	68424138	Candidate 1091	-
chr15	70385688	70385758	Candidate 1092	+
chr15	70663085	70663230	Candidate 1093	+
chr15	71382896	71383009	Candidate 1094	+
chr15	71445683	71445726	Candidate 1095	-
chr15	71520059	71520234	Candidate 1096	+
chr15	71649149	71649256	Candidate 1097	-
chr15	71830673	71830760	Candidate 1098	-
chr15	72512193	72512267	Candidate 1099	+
chr15	72521204	72521293	Candidate 1100	-
chr15	72660639	72660730	Candidate 1101	+
chr15	72660733	72660786	Candidate 1102	+
chr15	72869899	72869949	Candidate 1103	+
chr1	57554714	57554761	Candidate 1104	-
chr15	75710986	75711122	Candidate 1105	-
chr15	75711002	75711107	Candidate 1106	+
chr15	75861494	75861531	Candidate 1107	-
chr15	76952255	76952323	Candidate 1108	+
chr15	77289197	77289256	Candidate 1109	+
chr1	57991200	57991294	Candidate 1110	+
chr15	81221746	81221814	Candidate 1111	-
chr15	81221817	81221870	Candidate 1112	+
chr15	81221817	81221870	Candidate 1113	-
chr1	58299167	58299229	Candidate 1114	-
chr15	83093566	83093608	Candidate 1115	+
chr15	83927116	83927164	Candidate 1116	-
chr15	84337612	84337730	Candidate 1117	+
chr1	58496422	58496532	Candidate 1118	-
chr15	85822136	85822242	Candidate 1119	-
chr15	86274560	86274629	Candidate 1120	-
chr15	86392450	86392543	Candidate 1121	-
chr15	86489316	86489388	Candidate 1122	-
chr15	86955044	86955131	Candidate 1123	+
chr15	86956092	86956149	Candidate 1124	-
chr15	87210710	87210758	Candidate 1125	+
chr15	87667769	87667834	Candidate 1126	+
chr15	87712263	87712332	Candidate 1127	-
chr15	87717105	87717204	Candidate 1128	+
chr15	87757559	87757635	Candidate 1129	+
chr15	91342456	91342510	Candidate 1130	+
chr15	92945468	92945578	Candidate 1131	-
chr15	92945484	92945572	Candidate 1132	+
chr15	94054445	94054500	Candidate 1133	+
chr15	94245617	94245717	Candidate 1134	+
chr15	94276525	94276589	Candidate 1135	-
chr15	94668157	94668224	Candidate 1136	-
chr15	94762401	94762449	Candidate 1137	-
chr15	94973532	94973607	Candidate 1138	-
chr15	95203264	95203323	Candidate 1139	-
chr15	95203265	95203322	Candidate 1140	+
chr15	96093363	96093533	Candidate 1141	-
chr15	96521516	96521609	Candidate 1142	+
chr15	97812943	97812991	Candidate 1143	+
chr15	99006258	99006316	Candidate 1144	-
chr15	99200851	99200895	Candidate 1145	-
chr1	60256000	60256056	Candidate 1146	+
chr16	10212423	10212602	Candidate 1147	-
chr16	13380810	13380906	Candidate 1148	+
chr16	14305309	14305426	Candidate 1149	+
chr1	61685963	61686005	Candidate 1150	-
chr1	61691601	61691652	Candidate 1151	-
chr16	16869504	16869587	Candidate 1152	-
chr16	17324571	17324634	Candidate 1153	+
chr16	18724934	18725066	Candidate 1154	-
chr16	1955183	1955247	Candidate 1155	+
chr16	1955252	1955305	Candidate 1156	-
chr1	62071591	62071638	Candidate 1157	+
chr16	23630844	23630901	Candidate 1158	-
chr16	24458622	24458718	Candidate 1159	+
chr1	6242804	6242854	Candidate 1160	-
chr16	25844399	25844510	Candidate 1161	+
chr16	26646776	26646839	Candidate 1162	-
chr16	28425757	28425816	Candidate 1163	+
chr16	29581983	29582076	Candidate 1164	+
chr16	30010075	30010184	Candidate 1165	+
chr16	30578259	30578384	Candidate 1166	+
chr16	30659441	30659511	Candidate 1167	-
chr16	30660555	30660643	Candidate 1168	-
chr1	63142339	63142434	Candidate 1169	-
chr1	63142536	63142636	Candidate 1170	+
chr1	63354812	63354986	Candidate 1171	-
chr1	63354821	63354977	Candidate 1172	+
chr1	63495481	63495537	Candidate 1173	-
chr1	63747481	63747566	Candidate 1174	+
chr1	64290193	64290290	Candidate 1175	-
chr16	4307170	4307253	Candidate 1176	+
chr16	4366277	4366358	Candidate 1177	+
chr1	6426370	6426432	Candidate 1178	+
chr16	46345215	46345341	Candidate 1179	-
chr16	46345216	46345340	Candidate 1180	+
chr16	47420863	47421033	Candidate 1181	-
chr16	48006171	48006262	Candidate 1182	+
chr16	48123975	48124027	Candidate 1183	-
chr16	48177908	48177971	Candidate 1184	-
chr16	48293376	48293447	Candidate 1185	-
chr16	48426164	48426237	Candidate 1186	-
chr16	48448462	48448585	Candidate 1187	+
chr16	49427637	49427745	Candidate 1188	+
chr16	50290293	50290360	Candidate 1189	-
chr16	50974618	50974675	Candidate 1190	-
chr16	50974864	50974960	Candidate 1191	+
chr1	65296699	65296786	Candidate 1192	+
chr1	65296702	65296782	Candidate 1193	-
chr1	65305888	65306052	Candidate 1194	+
chr16	52552381	52552454	Candidate 1195	-
chr16	52552578	52552730	Candidate 1196	+
chr16	52564588	52564681	Candidate 1197	+
chr16	52658714	52658799	Candidate 1198	-
chr16	52745610	52745756	Candidate 1199	-
chr16	52745610	52745761	Candidate 1200	+
chr16	52908862	52908952	Candidate 1201	+
chr16	52962223	52962295	Candidate 1202	-
chr16	52962303	52962374	Candidate 1203	-
chr16	53075936	53076013	Candidate 1204	+
chr16	53098569	53098709	Candidate 1205	+
chr16	53577994	53578069	Candidate 1206	-
chr16	53625009	53625058	Candidate 1207	+
chr16	55449926	55450018	Candidate 1208	+
chr16	55449926	55450018	Candidate 1209	-
chr16	56389601	56389688	Candidate 1210	-
chr16	56755079	56755241	Candidate 1211	-
chr16	57679213	57679331	Candidate 1212	+
chr16	58544676	58544727	Candidate 1213	+
chr16	5918844	5918925	Candidate 1214	-
chr16	5918850	5918920	Candidate 1215	+
chr1	6586939	6587013	Candidate 1216	-
chr16	59969820	59969880	Candidate 1217	+
chr16	60819615	60819682	Candidate 1218	-
chr16	6189251	6189310	Candidate 1219	+
chr16	6238022	6238144	Candidate 1220	-
chr16	6269237	6269329	Candidate 1221	-
chr16	638374	638455	Candidate 1222	-
chr16	6429646	6429701	Candidate 1223	-
chr16	64684848	64684891	Candidate 1224	+
chr16	65758374	65758429	Candidate 1225	-
chr16	65793727	65793793	Candidate 1226	+
chr16	65793728	65793798	Candidate 1227	-
chr16	66034815	66034887	Candidate 1228	-
chr16	66039013	66039070	Candidate 1229	+
chr16	66051820	66051870	Candidate 1230	+
chr16	66137917	66137983	Candidate 1231	-
chr16	68159972	68160063	Candidate 1232	+
chr16	68237926	68237984	Candidate 1233	+
chr16	68353682	68353741	Candidate 1234	-
chr16	68524475	68524592	Candidate 1235	+
chr16	68524498	68524575	Candidate 1236	-
chr16	69283424	69283515	Candidate 1237	-
chr16	69809032	69809073	Candidate 1238	-
chr16	70239626	70239714	Candidate 1239	-
chr16	71017009	71017132	Candidate 1240	+
chr16	71446582	71446702	Candidate 1241	-
chr16	71631866	71631934	Candidate 1242	+
chr16	71911386	71911451	Candidate 1243	+
chr16	72117464	72117548	Candidate 1244	-
chr16	72141679	72141757	Candidate 1245	+
chr16	72164441	72164510	Candidate 1246	-
chr16	72336592	72336635	Candidate 1247	-
chr16	72547658	72547746	Candidate 1248	+
chr16	76180954	76181005	Candidate 1249	-
chr16	7670065	7670201	Candidate 1250	+
chr16	76788129	76788221	Candidate 1251	+
chr16	7699527	7699598	Candidate 1252	-
chr16	7700962	7701055	Candidate 1253	+
chr16	77017342	77017443	Candidate 1254	-
chr16	77939513	77939585	Candidate 1255	-
chr16	7826981	7827024	Candidate 1256	+
chr16	7826981	7827024	Candidate 1257	-
chr16	78800597	78800723	Candidate 1258	+
chr16	7917742	7917822	Candidate 1259	+
chr16	80112373	80112437	Candidate 1260	+
chr16	81218054	81218163	Candidate 1261	+
chr16	81273743	81273784	Candidate 1262	-
chr16	8248346	8248442	Candidate 1263	+
chr16	82613937	82613998	Candidate 1264	+
chr16	84040341	84040440	Candidate 1265	+
chr16	84175181	84175255	Candidate 1266	+
chr16	84203503	84203618	Candidate 1267	-
chr16	84263662	84263744	Candidate 1268	+
chr16	8464779	8464845	Candidate 1269	-
chr16	84777353	84777472	Candidate 1270	+
chr16	85638896	85639006	Candidate 1271	-
chr16	85768853	85768915	Candidate 1272	-
chr16	87074889	87074992	Candidate 1273	-
chr16	8762028	8762106	Candidate 1274	+
chr17	11925945	11926032	Candidate 1275	-
chr1	71305909	71305979	Candidate 1276	+
chr1	71305909	71305979	Candidate 1277	-
chr17	13740696	13740784	Candidate 1278	-
chr17	1495780	1495862	Candidate 1279	-
chr17	15548163	15548227	Candidate 1280	-
chr17	1563925	1564049	Candidate 1281	+
chr17	1563928	1564049	Candidate 1282	-
chr17	1565247	1565334	Candidate 1283	-
chr17	1758128	1758223	Candidate 1284	+
chr17	17601735	17601877	Candidate 1285	-
chr17	1793671	1793718	Candidate 1286	+
chr17	1899970	1900035	Candidate 1287	+
chr17	2025156	2025233	Candidate 1288	+
chr17	2025156	2025233	Candidate 1289	-
chr17	2027559	2027644	Candidate 1290	-
chr17	2087651	2087698	Candidate 1291	-
chr17	23392753	23392845	Candidate 1292	+
chr17	23501881	23501926	Candidate 1293	-
chr17	23818958	23819074	Candidate 1294	+
chr17	24094654	24094744	Candidate 1295	+
chr17	24100893	24100980	Candidate 1296	+
chr17	24163493	24163571	Candidate 1297	+
chr17	24212504	24212588	Candidate 1298	-
chr17	24212515	24212582	Candidate 1299	+
chr17	24212684	24212757	Candidate 1300	-
chr17	24230991	24231065	Candidate 1301	-
chr17	24230992	24231064	Candidate 1302	+
chr17	24353521	24353645	Candidate 1303	-
chr17	24399785	24399897	Candidate 1304	+
chr17	2444013	2444095	Candidate 1305	+
chr17	24965161	24965243	Candidate 1306	-
chr17	25468204	25468329	Candidate 1307	+
chr17	25468204	25468329	Candidate 1308	-
chr17	26446753	26446843	Candidate 1309	+
chr17	26911135	26911213	Candidate 1310	+
chr17	26911135	26911214	Candidate 1311	-
chr17	26926556	26926643	Candidate 1312	-
chr17	26926559	26926640	Candidate 1313	+
chr17	29473924	29473992	Candidate 1314	-
chr17	32209090	32209154	Candidate 1315	-
chr17	32251833	32251989	Candidate 1316	-
chr17	32354461	32354509	Candidate 1317	+
chr17	32391135	32391196	Candidate 1318	+
chr17	32391135	32391196	Candidate 1319	-
chr17	32424886	32424959	Candidate 1320	-
chr17	32448839	32448927	Candidate 1321	+
chr17	32651693	32651832	Candidate 1322	-
chr17	32925617	32925674	Candidate 1323	+
chr17	33179010	33179122	Candidate 1324	-
chr17	33863776	33863868	Candidate 1325	+
chr17	34014366	34014445	Candidate 1326	-
chr17	34113609	34113727	Candidate 1327	-
chr17	34123585	34123680	Candidate 1328	-
chr17	34262712	34262773	Candidate 1329	+
chr17	34279720	34279787	Candidate 1330	-
chr17	34635552	34635655	Candidate 1331	-
chr17	34811511	34811560	Candidate 1332	+
chr17	34816172	34816234	Candidate 1333	+
chr17	34944606	34944667	Candidate 1334	+
chr17	34958727	34958807	Candidate 1335	-
chr17	34979984	34980038	Candidate 1336	+
chr17	34983484	34983580	Candidate 1337	+
chr17	35008515	35008628	Candidate 1338	-
chr17	35018253	35018372	Candidate 1339	-
chr17	35031529	35031637	Candidate 1340	+
chr17	35031687	35031862	Candidate 1341	+
chr17	35165597	35165758	Candidate 1342	+
chr17	35187841	35187889	Candidate 1343	-
chr17	35425111	35425175	Candidate 1344	-
chr17	35471590	35471640	Candidate 1345	+
chr17	35478709	35478786	Candidate 1346	+
chr17	35499271	35499345	Candidate 1347	+
chr17	35501798	35501897	Candidate 1348	-
chr17	35501918	35502047	Candidate 1349	+
chr17	35588050	35588155	Candidate 1350	-
chr17	35713696	35713764	Candidate 1351	-
chr17	35714220	35714287	Candidate 1352	+
chr17	35717099	35717171	Candidate 1353	-
chr17	35735730	35735794	Candidate 1354	-
chr17	35757262	35757333	Candidate 1355	-
chr17	3662639	3662752	Candidate 1356	+
chr17	36718923	36719028	Candidate 1357	-
chr1	7356415	7356556	Candidate 1358	+
chr17	37247522	37247581	Candidate 1359	-
chr17	37585644	37585706	Candidate 1360	-
chr17	37692926	37693002	Candidate 1361	+
chr17	37692926	37693002	Candidate 1362	-
chr17	37813211	37813267	Candidate 1363	+
chr17	38079583	38079683	Candidate 1364	-
chr17	38181213	38181307	Candidate 1365	+
chr17	38839735	38839808	Candidate 1366	+
chr17	39006623	39006720	Candidate 1367	-
chr17	39338463	39338529	Candidate 1368	+
chr17	39339619	39339707	Candidate 1369	+
chr17	39529076	39529136	Candidate 1370	+
chr17	39624893	39624976	Candidate 1371	-
chr17	39741518	39741568	Candidate 1372	+
chr17	3992977	3993039	Candidate 1373	-
chr17	39972948	39973021	Candidate 1374	+
chr17	39973108	39973182	Candidate 1375	-
chr17	39980822	39980958	Candidate 1376	+
chr17	40182772	40182836	Candidate 1377	-
chr17	40594451	40594532	Candidate 1378	+
chr17	40771624	40771687	Candidate 1379	-
chr17	42264627	42264691	Candidate 1380	-
chr17	42340631	42340704	Candidate 1381	+
chr17	43082989	43083081	Candidate 1382	+
chr17	43163200	43163267	Candidate 1383	+
chr17	43301629	43301706	Candidate 1384	+
chr17	43414631	43414708	Candidate 1385	+
chr17	43414650	43414700	Candidate 1386	-
chr17	43469527	43469611	Candidate 1387	+
chr17	43469527	43469611	Candidate 1388	-
chr17	43581023	43581114	Candidate 1389	+
chr17	43585136	43585225	Candidate 1390	-
chr17	43671766	43671824	Candidate 1391	-
chr17	43699744	43699815	Candidate 1392	-
chr17	44012208	44012304	Candidate 1393	+
chr17	44012208	44012304	Candidate 1394	-
chr17	44024869	44024937	Candidate 1395	+
chr17	44030642	44030688	Candidate 1396	-
chr17	44428031	44428108	Candidate 1397	+
chr17	44445962	44446043	Candidate 1398	-
chr17	44446045	44446122	Candidate 1399	-
chr17	44485940	44486069	Candidate 1400	+
chr17	44872233	44872349	Candidate 1401	-
chr17	44883320	44883392	Candidate 1402	-
chr17	45008669	45008741	Candidate 1403	+
chr17	45132694	45132737	Candidate 1404	-
chr17	45172234	45172320	Candidate 1405	-
chr17	45193644	45193707	Candidate 1406	+
chr17	45201027	45201165	Candidate 1407	+
chr17	45292886	45293036	Candidate 1408	+
chr17	45292935	45292987	Candidate 1409	-
chr17	45400870	45400943	Candidate 1410	-
chr17	45998541	45998626	Candidate 1411	-
chr17	46641282	46641378	Candidate 1412	+
chr17	4682885	4682983	Candidate 1413	-
chr17	4741560	4741602	Candidate 1414	-
chr17	4747207	4747269	Candidate 1415	+
chr17	4844501	4844571	Candidate 1416	+
chr17	50718019	50718115	Candidate 1417	+
chr1	7498852	7498967	Candidate 1418	+
chr17	51880908	51880990	Candidate 1419	+
chr17	51880909	51880989	Candidate 1420	-
chr17	51924346	51924399	Candidate 1421	-
chr17	52002592	52002682	Candidate 1422	-
chr17	52002846	52002935	Candidate 1423	+
chr17	52576140	52576187	Candidate 1424	-
chr17	52958880	52958934	Candidate 1425	-
chr17	53056030	53056096	Candidate 1426	+
chr17	53195447	53195525	Candidate 1427	+
chr17	53195447	53195525	Candidate 1428	-
chr17	53255916	53256015	Candidate 1429	-
chr17	53436414	53436508	Candidate 1430	-
chr17	53763593	53763677	Candidate 1431	-
chr17	53763594	53763676	Candidate 1432	+
chr17	54583281	54583362	Candidate 1433	-
chr17	54583282	54583361	Candidate 1434	+
chr17	55273401	55273488	Candidate 1435	+
chr17	55273401	55273488	Candidate 1436	-
chr17	55325926	55325989	Candidate 1437	-
chr17	56628674	56628766	Candidate 1438	+
chr17	56684496	56684536	Candidate 1439	-
chr17	56684599	56684663	Candidate 1440	-
chr17	56745564	56745606	Candidate 1441	-
chr17	56815890	56815973	Candidate 1442	-
chr17	56940061	56940139	Candidate 1443	-
chr17	57498052	57498156	Candidate 1444	-
chr17	57911154	57911201	Candidate 1445	-
chr17	58582395	58582458	Candidate 1446	-
chr17	58582481	58582554	Candidate 1447	+
chr17	58951735	58951785	Candidate 1448	-
chr17	59269782	59269898	Candidate 1449	-
chr17	59273765	59273861	Candidate 1450	-
chr17	5991207	5991318	Candidate 1451	-
chr17	5991214	5991310	Candidate 1452	+
chr17	59927759	59927923	Candidate 1453	+
chr17	59927801	59927887	Candidate 1454	-
chr17	60020605	60020721	Candidate 1455	+
chr17	60020609	60020716	Candidate 1456	-
chr17	61169478	61169537	Candidate 1457	+
chr17	62393752	62393821	Candidate 1458	-
chr17	63340979	63341053	Candidate 1459	+
chr17	63340979	63341053	Candidate 1460	-
chr17	63389469	63389549	Candidate 1461	-
chr17	63389473	63389545	Candidate 1462	+
chr17	6341096	6341236	Candidate 1463	-
chr17	63797479	63797573	Candidate 1464	-
chr17	6393759	6393835	Candidate 1465	+
chr17	65378179	65378239	Candidate 1466	-
chr17	65458212	65458281	Candidate 1467	+
chr17	65666062	65666120	Candidate 1468	+
chr17	65677626	65677750	Candidate 1469	-
chr17	66149873	66149966	Candidate 1470	-
chr17	66540658	66540714	Candidate 1471	+
chr17	67176246	67176307	Candidate 1472	-
chr17	67612389	67612459	Candidate 1473	-
chr17	68122810	68122899	Candidate 1474	-
chr17	6861663	6861739	Candidate 1475	+
chr17	6861668	6861738	Candidate 1476	-
chr17	6861960	6862059	Candidate 1477	-
chr17	6861978	6862047	Candidate 1478	+
chr17	69003467	69003538	Candidate 1479	-
chr17	69045042	69045090	Candidate 1480	+
chr17	7058100	7058146	Candidate 1481	-
chr17	7058687	7058824	Candidate 1482	+
chr17	7058705	7058810	Candidate 1483	-
chr17	7067340	7067420	Candidate 1484	+
chr17	7086426	7086521	Candidate 1485	-
chr17	71015593	71015676	Candidate 1486	+
chr17	71017015	71017097	Candidate 1487	-
chr17	7106649	7106697	Candidate 1488	-
chr17	71229037	71229098	Candidate 1489	-
chr17	7159675	7159732	Candidate 1490	+
chr17	72228895	72229025	Candidate 1491	+
chr17	72228895	72229025	Candidate 1492	-
chr17	72242173	72242256	Candidate 1493	-
chr17	7238340	7238400	Candidate 1494	-
chr17	7251256	7251314	Candidate 1495	-
chr17	7263730	7263790	Candidate 1496	-
chr17	7304419	7304468	Candidate 1497	+
chr17	7305834	7305921	Candidate 1498	+
chr17	7435713	7435797	Candidate 1499	-
chr17	74655513	74655558	Candidate 1500	-
chr17	74973141	74973231	Candidate 1501	-
chr17	74973236	74973308	Candidate 1502	-
chr17	75295242	75295413	Candidate 1503	-
chr17	75427112	75427237	Candidate 1504	-
chr17	7559095	7559146	Candidate 1505	-
chr17	7559661	7559776	Candidate 1506	+
chr17	76714248	76714368	Candidate 1507	-
chr17	76714253	76714370	Candidate 1508	+
chr17	76987012	76987081	Candidate 1509	-
chr17	76987015	76987076	Candidate 1510	+
chr17	7728424	7728469	Candidate 1511	+
chr17	7731336	7731423	Candidate 1512	+
chr17	7755802	7755872	Candidate 1513	-
chr17	7772821	7772911	Candidate 1514	-
chr17	8003269	8003348	Candidate 1515	+
chr17	8003274	8003344	Candidate 1516	-
chr17	8004357	8004415	Candidate 1517	-
chr17	9166688	9166785	Candidate 1518	+
chr18	10763891	10763944	Candidate 1519	+
chr1	81365526	81365614	Candidate 1520	-
chr18	16945111	16945207	Candidate 1521	-
chr18	17659658	17659743	Candidate 1522	+
chr18	17659658	17659743	Candidate 1523	-
chr18	17662963	17663047	Candidate 1524	+
chr18	17662964	17663046	Candidate 1525	-
chr1	81919844	81919944	Candidate 1526	-
chr18	20665969	20666062	Candidate 1527	+
chr18	20747598	20747699	Candidate 1528	+
chr18	20752425	20752564	Candidate 1529	+
chr18	20752426	20752563	Candidate 1530	-
chr18	20776376	20776436	Candidate 1531	-
chr18	20780516	20780555	Candidate 1532	+
chr18	20895545	20895660	Candidate 1533	-
chr18	20969619	20969678	Candidate 1534	-
chr1	82158433	82158503	Candidate 1535	+
chr18	21025415	21025475	Candidate 1536	+
chr18	21113725	21113784	Candidate 1537	-
chr18	21113726	21113783	Candidate 1538	+
chr18	22385079	22385162	Candidate 1539	-
chr18	28532392	28532445	Candidate 1540	+
chr18	28575107	28575201	Candidate 1541	+
chr18	28885985	28886085	Candidate 1542	+
chr18	29015070	29015122	Candidate 1543	-
chr18	31738793	31738858	Candidate 1544	+
chr18	31738793	31738858	Candidate 1545	-
chr18	32889227	32889278	Candidate 1546	+
chr18	33081059	33081110	Candidate 1547	-
chr18	33274225	33274333	Candidate 1548	+
chr18	33824370	33824450	Candidate 1549	-
chr18	34317677	34317755	Candidate 1550	-
chr1	8337454	8337552	Candidate 1551	+
chr18	36783280	36783357	Candidate 1552	+
chr18	36980463	36980516	Candidate 1553	-
chr18	37663765	37663918	Candidate 1554	-
chr1	83930461	83930540	Candidate 1555	+
chr18	40831892	40831944	Candidate 1556	-
chr18	40901684	40901763	Candidate 1557	+
chr18	40923223	40923286	Candidate 1558	-
chr18	40926082	40926198	Candidate 1559	+
chr18	41146700	41146751	Candidate 1560	+
chr18	42649182	42649267	Candidate 1561	+
chr18	42649184	42649265	Candidate 1562	-
chr18	43944526	43944621	Candidate 1563	-
chr18	44682501	44682589	Candidate 1564	+
chr18	44682506	44682584	Candidate 1565	-
chr18	44720007	44720116	Candidate 1566	-
chr18	44728877	44728981	Candidate 1567	+
chr18	50851422	50851463	Candidate 1568	+
chr18	51173131	51173195	Candidate 1569	+
chr18	51173131	51173195	Candidate 1570	-
chr18	51581895	51581947	Candidate 1571	+
chr18	51581895	51581948	Candidate 1572	-
chr18	51861950	51862006	Candidate 1573	-
chr18	52039611	52039669	Candidate 1574	+
chr18	52109163	52109286	Candidate 1575	+
chr18	52806437	52806542	Candidate 1576	+
chr18	52867364	52867412	Candidate 1577	-
chr18	53352329	53352434	Candidate 1578	+
chr18	53352329	53352434	Candidate 1579	-
chr18	54269279	54269376	Candidate 1580	+
chr18	54269279	54269376	Candidate 1581	-
chr18	54681154	54681215	Candidate 1582	-
chr18	58956454	58956513	Candidate 1583	+
chr18	70492083	70492134	Candidate 1584	-
chr18	70492477	70492520	Candidate 1585	+
chr18	70492717	70492814	Candidate 1586	-
chr18	70716436	70716513	Candidate 1587	-
chr18	70907416	70907513	Candidate 1588	-
chr18	71304849	71304938	Candidate 1589	-
chr18	71623250	71623308	Candidate 1590	-
chr18	72047584	72047660	Candidate 1591	-
chr18	73673936	73674053	Candidate 1592	+
chr18	73674175	73674283	Candidate 1593	-
chr1	87444824	87444891	Candidate 1594	+
chr18	74155282	74155426	Candidate 1595	+
chr18	74155282	74155426	Candidate 1596	-
chr18	74423204	74423352	Candidate 1597	+
chr18	74472706	74472933	Candidate 1598	-
chr1	87665238	87665305	Candidate 1599	+
chr1	87801782	87801871	Candidate 1600	-
chr1	87838560	87838603	Candidate 1601	+
chr1	88053033	88053084	Candidate 1602	+
chr18	8112207	8112323	Candidate 1603	+
chr1	88528735	88528852	Candidate 1604	+
chr1	88528735	88528852	Candidate 1605	-
chr18	925034	925077	Candidate 1606	+
chr1	90775706	90775760	Candidate 1607	-
chr1	90953487	90953539	Candidate 1608	-
chr1	90966714	90966803	Candidate 1609	+
chr1	91071291	91071421	Candidate 1610	-
chr19	10649746	10649805	Candidate 1611	+
chr19	10651803	10651887	Candidate 1612	+
chr19	10655979	10656083	Candidate 1613	-
chr19	10789093	10789180	Candidate 1614	+
chr19	10789093	10789180	Candidate 1615	-
chr19	11337163	11337254	Candidate 1616	-
chr19	11337174	11337245	Candidate 1617	+
chr1	91260150	91260212	Candidate 1618	-
chr19	12968324	12968413	Candidate 1619	+
chr19	12980857	12980928	Candidate 1620	-
chr19	12993955	12994036	Candidate 1621	+
chr19	13023570	13023611	Candidate 1622	-
chr19	13023574	13023624	Candidate 1623	+
chr19	13027227	13027271	Candidate 1624	-
chr19	13027718	13027841	Candidate 1625	+
chr19	13027844	13027948	Candidate 1626	+
chr19	13062384	13062445	Candidate 1627	-
chr19	13066159	13066227	Candidate 1628	-
chr19	13112470	13112547	Candidate 1629	-
chr19	13388943	13389000	Candidate 1630	-
chr19	13808084	13808182	Candidate 1631	+
chr19	13808084	13808182	Candidate 1632	-
chr19	13808251	13808334	Candidate 1633	-
chr19	13808395	13808478	Candidate 1634	-
chr19	13816191	13816291	Candidate 1635	-
chr19	13846524	13846610	Candidate 1636	+
chr19	13846702	13846799	Candidate 1637	+
chr19	13846702	13846799	Candidate 1638	-
chr19	14122562	14122615	Candidate 1639	+
chr19	14137293	14137381	Candidate 1640	-
chr19	14138996	14139077	Candidate 1641	+
chr1	9134318	9134425	Candidate 1642	-
chr19	15370667	15370765	Candidate 1643	+
chr19	15400017	15400079	Candidate 1644	+
chr19	16050794	16050843	Candidate 1645	+
chr19	1893139	1893199	Candidate 1646	-
chr19	19504438	19504516	Candidate 1647	+
chr1	93375749	93375807	Candidate 1648	+
chr19	35391344	35391427	Candidate 1649	+
chr19	35391351	35391423	Candidate 1650	-
chr19	35523898	35523979	Candidate 1651	+
chr19	35534029	35534171	Candidate 1652	+
chr19	35536475	35536531	Candidate 1653	-
chr19	35536478	35536528	Candidate 1654	+
chr19	35983266	35983404	Candidate 1655	+
chr19	36328875	36328934	Candidate 1656	+
chr19	36328875	36328934	Candidate 1657	-
chr19	36444767	36444861	Candidate 1658	-
chr19	36462723	36462771	Candidate 1659	-
chr19	36529001	36529061	Candidate 1660	-
chr19	36589245	36589289	Candidate 1661	-
chr19	36810895	36810995	Candidate 1662	+
chr19	37205753	37205841	Candidate 1663	+
chr19	38862334	38862380	Candidate 1664	+
chr19	4012651	4012693	Candidate 1665	+
chr1	94084979	94085052	Candidate 1666	+
chr19	40821960	40822023	Candidate 1667	-
chr19	43571763	43571821	Candidate 1668	+
chr19	43581434	43581482	Candidate 1669	-
chr19	43625157	43625247	Candidate 1670	+
chr19	43625157	43625247	Candidate 1671	-
chr19	43866255	43866344	Candidate 1672	-
chr19	44489798	44489865	Candidate 1673	-
chr19	44567579	44567655	Candidate 1674	-
chr19	44585365	44585477	Candidate 1675	-
chr19	44585389	44585458	Candidate 1676	+
chr19	45623384	45623475	Candidate 1677	+
chr19	45623384	45623475	Candidate 1678	-
chr19	46472134	46472245	Candidate 1679	+
chr19	47105972	47106028	Candidate 1680	-
chr19	4721698	4721782	Candidate 1681	+
chr19	47328451	47328530	Candidate 1682	-
chr19	47464316	47464489	Candidate 1683	-
chr19	47464336	47464464	Candidate 1684	+
chr19	47464705	47464770	Candidate 1685	+
chr19	47476064	47476146	Candidate 1686	-
chr19	47477234	47477313	Candidate 1687	+
chr19	50623873	50623943	Candidate 1688	-
chr19	50664406	50664474	Candidate 1689	-
chr19	50702684	50702809	Candidate 1690	-
chr19	50975874	50975970	Candidate 1691	-
chr19	51922868	51922943	Candidate 1692	+
chr19	51934363	51934459	Candidate 1693	+
chr19	52215767	52215828	Candidate 1694	-
chr19	52218106	52218160	Candidate 1695	-
chr19	53915078	53915125	Candidate 1696	+
chr19	56885548	56885606	Candidate 1697	-
chr19	56885569	56885647	Candidate 1698	+
chr19	56887841	56887941	Candidate 1699	+
chr19	56887851	56887929	Candidate 1700	-
chr1	96114568	96114700	Candidate 1701	+
chr1	96114570	96114698	Candidate 1702	-
chr19	6168069	6168116	Candidate 1703	-
chr1	96446324	96446369	Candidate 1704	-
chr1	96459529	96459663	Candidate 1705	+
chr1	96460999	96461041	Candidate 1706	-
chr1	97286146	97286190	Candidate 1707	-
chr1	97383461	97383551	Candidate 1708	-
chr1	97439918	97440045	Candidate 1709	+
chr1	97492847	97492964	Candidate 1710	+
chr1	97492847	97492964	Candidate 1711	-
chr1	97868636	97868732	Candidate 1712	-
chr1	98340260	98340363	Candidate 1713	+
chr1	98342610	98342750	Candidate 1714	+
chr1	98342633	98342729	Candidate 1715	-
chr1	98575089	98575222	Candidate 1716	-
chr19	8551410	8551466	Candidate 1717	-
chr1	98659315	98659369	Candidate 1718	+
chr1	98942741	98942811	Candidate 1719	-
chr20	10434704	10434750	Candidate 1720	+
chr20	10551583	10551628	Candidate 1721	+
chr20	10603145	10603250	Candidate 1722	-
chr20	11483731	11483805	Candidate 1723	-
chr20	11855030	11855094	Candidate 1724	+
chr20	12493885	12493963	Candidate 1725	+
chr20	16502026	16502167	Candidate 1726	-
chr20	1756786	1756837	Candidate 1727	-
chr20	20296403	20296468	Candidate 1728	-
chr20	20369379	20369422	Candidate 1729	+
chr20	20390351	20390416	Candidate 1730	+
chr20	20427225	20427268	Candidate 1731	+
chr20	20861894	20861968	Candidate 1732	-
chr20	20884993	20885068	Candidate 1733	+
chr20	20922041	20922107	Candidate 1734	-
chr20	20922150	20922272	Candidate 1735	+
chr20	21018976	21019034	Candidate 1736	-
chr20	21326160	21326227	Candidate 1737	+
chr20	21326680	21326781	Candidate 1738	-
chr20	21437183	21437259	Candidate 1739	-
chr20	21439217	21439260	Candidate 1740	+
chr20	21447982	21448032	Candidate 1741	+
chr20	21458638	21458682	Candidate 1742	+
chr20	21802992	21803051	Candidate 1743	-
chr20	22368215	22368276	Candidate 1744	-
chr20	22512535	22512577	Candidate 1745	+
chr20	2583784	2583836	Candidate 1746	+
chr20	2583784	2583836	Candidate 1747	-
chr20	2677439	2677587	Candidate 1748	-
chr20	29622254	29622316	Candidate 1749	-
chr20	29874193	29874273	Candidate 1750	+
chr20	30247153	30247251	Candidate 1751	-
chr20	30259211	30259286	Candidate 1752	+
chr20	30632783	30632879	Candidate 1753	-
chr20	30634574	30634644	Candidate 1754	+
chr20	30636740	30636785	Candidate 1755	+
chr20	30662008	30662047	Candidate 1756	+
chr20	31495144	31495227	Candidate 1757	+
chr20	31495144	31495227	Candidate 1758	-
chr20	31517306	31517402	Candidate 1759	-
chr20	32414751	32414817	Candidate 1760	+
chr20	33022986	33023050	Candidate 1761	-
chr20	33022987	33023049	Candidate 1762	+
chr20	33041859	33041941	Candidate 1763	+
chr20	33041859	33041942	Candidate 1764	-
chr20	33325825	33325943	Candidate 1765	-
chr20	34121943	34122006	Candidate 1766	-
chr20	34561849	34561970	Candidate 1767	+
chr20	34839499	34839587	Candidate 1768	-
chr20	35584279	35584347	Candidate 1769	+
chr20	35909493	35909555	Candidate 1770	+
chr20	36049360	36049457	Candidate 1771	+
chr20	36049360	36049457	Candidate 1772	-
chr20	36154062	36154157	Candidate 1773	+
chr20	36511478	36511575	Candidate 1774	+
chr20	36984620	36984710	Candidate 1775	-
chr20	37516122	37516239	Candidate 1776	-
chr20	37939998	37940078	Candidate 1777	+
chr20	3846138	3846221	Candidate 1778	+
chr20	38883584	38883635	Candidate 1779	+
chr20	39428890	39428985	Candidate 1780	+
chr20	39428890	39428985	Candidate 1781	-
chr20	3952929	3953005	Candidate 1782	-
chr20	3952947	3952995	Candidate 1783	+
chr20	40375771	40375887	Candidate 1784	+
chr20	40547781	40547846	Candidate 1785	-
chr20	40795599	40795662	Candidate 1786	+
chr20	41076688	41076784	Candidate 1787	-
chr20	42309286	42309374	Candidate 1788	+
chr20	43974232	43974314	Candidate 1789	+
chr20	44087668	44087718	Candidate 1790	+
chr20	44207970	44208023	Candidate 1791	+
chr20	44207974	44208019	Candidate 1792	-
chr20	44257693	44257821	Candidate 1793	-
chr20	48239127	48239177	Candidate 1794	+
chr20	4878644	4878722	Candidate 1795	-
chr20	50460371	50460442	Candidate 1796	+
chr20	50813570	50813736	Candidate 1797	-
chr20	51221328	51221386	Candidate 1798	-
chr20	51538116	51538331	Candidate 1799	+
chr20	51538116	51538331	Candidate 1800	-
chr20	55676063	55676126	Candidate 1801	-
chr20	56234316	56234368	Candidate 1802	+
chr20	56826072	56826137	Candidate 1803	-
chr20	59229642	59229715	Candidate 1804	-
chr20	598359	598419	Candidate 1805	+
chr20	60143014	60143097	Candidate 1806	+
chr20	60143014	60143097	Candidate 1807	-
chr20	60561964	60562022	Candidate 1808	+
chr20	60561964	60562022	Candidate 1809	-
chr20	61280298	61280382	Candidate 1810	+
chr20	61946452	61946524	Candidate 1811	+
chr20	628801	628868	Candidate 1812	+
chr20	628801	628868	Candidate 1813	-
chr20	630552	630618	Candidate 1814	-
chr20	6579905	6579985	Candidate 1815	+
chr20	6969739	6969862	Candidate 1816	-
chr20	8316910	8316995	Candidate 1817	-
chr20	8969065	8969145	Candidate 1818	-
chr2	101447371	101447453	Candidate 1819	+
chr2	102569298	102569364	Candidate 1820	-
chr2	103772058	103772140	Candidate 1821	+
chr2	104314361	104314520	Candidate 1822	-
chr2	104314406	104314484	Candidate 1823	+
chr2	104353687	104353778	Candidate 1824	-
chr2	104814755	104814883	Candidate 1825	-
chr2	111312012	111312055	Candidate 1826	-
chr2	113683909	113684096	Candidate 1827	+
chr2	113683921	113684090	Candidate 1828	-
chr2	113799151	113799240	Candidate 1829	+
chr2	113816185	113816289	Candidate 1830	-
chr21	16173041	16173111	Candidate 1831	+
chr21	16833276	16833365	Candidate 1832	+
chr21	16833990	16834136	Candidate 1833	+
chr21	16833996	16834129	Candidate 1834	-
chr21	16884439	16884507	Candidate 1835	+
chr21	16884439	16884507	Candidate 1836	-
chr21	16899974	16900104	Candidate 1837	+
chr2	117797542	117797623	Candidate 1838	+
chr21	17808464	17808536	Candidate 1839	+
chr2	118738493	118738544	Candidate 1840	-
chr2	119004271	119004324	Candidate 1841	-
chr21	19152257	19152421	Candidate 1842	+
chr2	119324173	119324213	Candidate 1843	+
chr2	120824295	120824374	Candidate 1844	-
chr2	121054837	121054987	Candidate 1845	-
chr21	25868139	25868253	Candidate 1846	+
chr21	25868139	25868253	Candidate 1847	-
chr2	128360131	128360219	Candidate 1848	-
chr21	30929559	30929607	Candidate 1849	+
chr21	32167139	32167211	Candidate 1850	+
chr21	33107837	33107881	Candidate 1851	+
chr2	133144279	133144367	Candidate 1852	+
chr21	33430983	33431085	Candidate 1853	+
chr21	33851747	33851846	Candidate 1854	+
chr21	33863972	33864016	Candidate 1855	+
chr21	33863972	33864016	Candidate 1856	-
chr21	33866657	33866711	Candidate 1857	-
chr21	33866662	33866707	Candidate 1858	+
chr2	133889546	133889683	Candidate 1859	+
chr21	35108965	35109073	Candidate 1860	-
chr2	135266365	135266417	Candidate 1861	-
chr21	35777481	35777557	Candidate 1862	-
chr21	36014886	36014970	Candidate 1863	+
chr21	36014897	36014977	Candidate 1864	-
chr2	136139443	136139512	Candidate 1865	+
chr21	36948840	36948910	Candidate 1866	-
chr21	37044493	37044561	Candidate 1867	-
chr2	137639412	137639454	Candidate 1868	+
chr2	137913715	137913787	Candidate 1869	+
chr21	38969267	38969317	Candidate 1870	-
chr2	139028469	139028588	Candidate 1871	-
chr2	142177014	142177074	Candidate 1872	-
chr2	142794025	142794070	Candidate 1873	+
chr2	143015139	143015185	Candidate 1874	-
chr2	143667240	143667362	Candidate 1875	+
chr2	143667247	143667343	Candidate 1876	-
chr2	143821552	143821592	Candidate 1877	-
chr2	143832171	143832222	Candidate 1878	+
chr2	144153750	144153913	Candidate 1879	+
chr2	144153923	144154013	Candidate 1880	+
chr2	144165331	144165376	Candidate 1881	+
chr2	144165476	144165584	Candidate 1882	+
chr2	144267462	144267599	Candidate 1883	+
chr2	144479390	144479435	Candidate 1884	+
chr2	144913350	144913425	Candidate 1885	-
chr2	144926758	144926818	Candidate 1886	+
chr2	144929178	144929276	Candidate 1887	-
chr2	144965070	144965145	Candidate 1888	-
chr2	144965079	144965137	Candidate 1889	+
chr2	144974547	144974604	Candidate 1890	+
chr2	144974547	144974604	Candidate 1891	-
chr2	144986069	144986139	Candidate 1892	+
chr2	145041827	145041875	Candidate 1893	+
chr2	145055512	145055570	Candidate 1894	+
chr2	145620443	145620529	Candidate 1895	+
chr2	145620448	145620524	Candidate 1896	-
chr2	145668903	145668977	Candidate 1897	+
chr2	146111110	146111240	Candidate 1898	-
chr2	147066387	147066500	Candidate 1899	-
chr2	147142773	147142906	Candidate 1900	-
chr2	147543895	147543967	Candidate 1901	-
chr2	147717374	147717471	Candidate 1902	-
chr2	148188079	148188193	Candidate 1903	+
chr2	148495318	148495393	Candidate 1904	-
chr2	149114948	149115026	Candidate 1905	+
chr2	153710345	153710441	Candidate 1906	+
chr2	156244411	156244507	Candidate 1907	-
chr2	156470578	156470626	Candidate 1908	-
chr2	156580363	156580431	Candidate 1909	+
chr2	157162530	157162590	Candidate 1910	+
chr2	157299555	157299611	Candidate 1911	+
chr2	157299555	157299611	Candidate 1912	-
chr2	157313118	157313264	Candidate 1913	-
chr2	157429403	157429455	Candidate 1914	-
chr2	157653790	157653867	Candidate 1915	-
chr2	158459940	158460040	Candidate 1916	-
chr2	159656868	159656923	Candidate 1917	-
chr2	160181316	160181392	Candidate 1918	-
chr2	16078133	16078193	Candidate 1919	+
chr2	161058666	161058714	Candidate 1920	-
chr2	161802536	161802582	Candidate 1921	+
chr2	161936778	161936844	Candidate 1922	+
chr2	162785297	162785346	Candidate 1923	-
chr2	16271731	16271867	Candidate 1924	-
chr2	164058420	164058463	Candidate 1925	-
chr2	164166379	164166451	Candidate 1926	-
chr2	164300730	164300798	Candidate 1927	+
chr2	164619543	164619617	Candidate 1928	+
chr2	164624239	164624346	Candidate 1929	-
chr2	164756810	164756850	Candidate 1930	-
chr2	164943887	164944001	Candidate 1931	-
chr2	165654672	165654790	Candidate 1932	-
chr2	166554933	166555007	Candidate 1933	+
chr2	166554936	166555004	Candidate 1934	-
chr2	166571902	166571980	Candidate 1935	-
chr2	16684976	16685049	Candidate 1936	+
chr2	16684976	16685049	Candidate 1937	-
chr2	172289246	172289300	Candidate 1938	+
chr2	172988845	172988931	Candidate 1939	+
chr2	174565334	174565384	Candidate 1940	+
chr2	174697363	174697473	Candidate 1941	-
chr2	174715491	174715606	Candidate 1942	+
chr2	174732141	174732204	Candidate 1943	+
chr2	174907852	174907896	Candidate 1944	-
chr2	174912586	174912698	Candidate 1945	-
chr2	174915781	174915855	Candidate 1946	+
chr2	174944750	174944864	Candidate 1947	+
chr2	174944750	174944864	Candidate 1948	-
chr2	175674680	175674775	Candidate 1949	+
chr2	176014668	176014767	Candidate 1950	+
chr2	176126000	176126051	Candidate 1951	+
chr2	176144290	176144380	Candidate 1952	-
chr2	176377682	176377782	Candidate 1953	+
chr2	176377697	176377770	Candidate 1954	-
chr2	176698508	176698553	Candidate 1955	-
chr2	176709455	176709495	Candidate 1956	+
chr2	176723283	176723382	Candidate 1957	+
chr2	176723298	176723367	Candidate 1958	-
chr2	176731924	176731972	Candidate 1959	+
chr2	176774251	176774342	Candidate 1960	+
chr2	177333525	177333588	Candidate 1961	-
chr2	177333594	177333670	Candidate 1962	-
chr2	177424687	177424801	Candidate 1963	-
chr2	177792793	177792925	Candidate 1964	+
chr2	177794501	177794552	Candidate 1965	-
chr2	178295284	178295409	Candidate 1966	+
chr2	179099428	179099506	Candidate 1967	-
chr2	17922508	17922575	Candidate 1968	+
chr2	181900223	181900292	Candidate 1969	+
chr2	18524841	18524903	Candidate 1970	-
chr2	185775554	185775660	Candidate 1971	-
chr2	185775557	185775649	Candidate 1972	+
chr2	19092267	19092334	Candidate 1973	-
chr2	19112276	19112377	Candidate 1974	+
chr2	191952198	191952249	Candidate 1975	+
chr2	192385496	192385591	Candidate 1976	+
chr2	19250805	19250853	Candidate 1977	+
chr2	19525104	19525152	Candidate 1978	-
chr2	19525237	19525324	Candidate 1979	+
chr2	197160168	197160261	Candidate 1980	-
chr2	19671797	19671857	Candidate 1981	+
chr2	19792167	19792329	Candidate 1982	-
chr2	199535277	199535439	Candidate 1983	-
chr2	199987589	199987658	Candidate 1984	-
chr2	200166656	200166699	Candidate 1985	+
chr2	200197008	200197081	Candidate 1986	-
chr2	200372472	200372518	Candidate 1987	-
chr2	200663723	200663792	Candidate 1988	+
chr2	202604006	202604069	Candidate 1989	+
chr2	202637621	202637710	Candidate 1990	+
chr2	204434390	204434459	Candidate 1991	-
chr2	204749094	204749205	Candidate 1992	-
chr2	204962944	204963012	Candidate 1993	+
chr2	205353027	205353117	Candidate 1994	-
chr2	205433503	205433552	Candidate 1995	+
chr2	205539414	205539498	Candidate 1996	+
chr2	205721795	205721956	Candidate 1997	+
chr2	205853827	205853934	Candidate 1998	+
chr2	205856908	205856969	Candidate 1999	+
chr2	205857399	205857495	Candidate 2000	+
[truncated: 1,441 more rows]
