# Supplementary material for: Mammalian MicroRNA Prediction through a Support Vector Machine Model of Sequence and Structure
Source: PLoS One. 2007 Sep 26;2(9):e946. doi: 10.1371/journal.pone.0000946 (PMC1978525; doi:10.1371/journal.pone.0000946)
Supplement: Dataset S3 — Mouse candidate pre-miRNAs with CAGE data support. File format: BED. Description: Genome coordinates of all mouse candidate pre-miRNAs with CAGE support. The coordinates refer to the NCBI mouse genome assembly Build 36 (mm8). (0.01 MB TXT) [file pone.0000946.s005.txt]

chr10	122388637	122388684	Candidate 15	-
chr11	102105589	102105662	Candidate 106	-
chr11	102395737	102395836	Candidate 108	+
chr11	115791066	115791130	Candidate 147	-
chr11	19824077	19824151	Candidate 177	+
chr11	20442854	20442972	Candidate 179	-
chr1	135008811	135008868	Candidate 239	+
chr11	35823533	35823625	Candidate 252	-
chr11	69781517	69781566	Candidate 373	+
chr11	72612387	72612463	Candidate 394	+
chr11	75278767	75278874	Candidate 407	+
chr11	75329664	75329746	Candidate 410	+
chr11	77982147	77982279	Candidate 428	-
chr11	78513684	78513782	Candidate 431	-
chr11	79156464	79156551	Candidate 433	+
chr11	86174466	86174532	Candidate 462	-
chr1	193800749	193800799	Candidate 502	-
chr11	96115090	96115136	Candidate 526	+
chr11	97256561	97256686	Candidate 542	+
chr11	97389994	97390072	Candidate 543	-
chr11	97965706	97965864	Candidate 549	+
chr11	98069890	98069953	Candidate 551	+
chr11	98110858	98110964	Candidate 554	+
chr11	98556766	98556818	Candidate 562	+
chr12	11177515	11177582	Candidate 639	-
chr12	37618662	37618759	Candidate 661	+
chr12	52750848	52750960	Candidate 681	-
chr12	58464773	58464824	Candidate 696	-
chr1	25774070	25774114	Candidate 701	-
chr12	103715893	103715959	Candidate 749	+
chr13	105040779	105040857	Candidate 755	+
chr13	109010833	109010904	Candidate 758	-
chr13	112611156	112611211	Candidate 760	+
chr13	117414659	117414761	Candidate 766	-
chr13	49159858	49159955	Candidate 792	-
chr13	55379291	55379387	Candidate 804	+
chr13	55473834	55473907	Candidate 805	+
chr1	3661853	3661900	Candidate 828	-
chr13	100616782	100616846	Candidate 870	-
chr14	117206079	117206196	Candidate 883	-
chr14	30658996	30659112	Candidate 932	-
chr14	49849205	49849291	Candidate 952	-
chr14	53852852	53852928	Candidate 959	+
chr14	54007904	54007988	Candidate 964	+
chr14	66188874	66188933	Candidate 974	+
chr14	75148973	75149085	Candidate 993	-
chr15	26840254	26840324	Candidate 1077	-
chr15	44449372	44449479	Candidate 1095	+
chr15	51821740	51821801	Candidate 1100	-
chr15	53176251	53176308	Candidate 1102	-
chr15	57524705	57524774	Candidate 1103	+
chr15	76279813	76279897	Candidate 1123	-
chr15	78784533	78784582	Candidate 1128	+
chr15	79360133	79360191	Candidate 1130	-
chr15	99123331	99123416	Candidate 1166	+
chr16	20643996	20644118	Candidate 1180	-
chr16	74975213	74975275	Candidate 1274	-
chr16	90274709	90274784	Candidate 1291	+
chr17	24447341	24447406	Candidate 1323	-
chr17	28528646	28528719	Candidate 1328	+
chr17	33635431	33635556	Candidate 1340	+
chr17	33636060	33636147	Candidate 1342	-
chr17	33636154	33636226	Candidate 1343	-
chr1	75362542	75362631	Candidate 1405	-
chr1	78100820	78100877	Candidate 1445	+
chr18	14568162	14568292	Candidate 1466	+
chr18	15209139	15209225	Candidate 1467	-
chr18	38061456	38061543	Candidate 1499	-
chr18	78913160	78913242	Candidate 1550	-
chr19	12862660	12862712	Candidate 1572	-
chr19	23059583	23059695	Candidate 1591	+
chr19	23234127	23234223	Candidate 1594	+
chr19	32822189	32822275	Candidate 1603	+
chr19	46379813	46379864	Candidate 1644	-
chr19	5689685	5689741	Candidate 1663	-
chr19	5741105	5741223	Candidate 1669	+
chr19	5796005	5796081	Candidate 1672	-
chr19	7343701	7343769	Candidate 1689	-
chr19	8792940	8792995	Candidate 1691	+
chr19	10672566	10672610	Candidate 1701	+
chr2	106451065	106451109	Candidate 1716	-
chr2	118437609	118437691	Candidate 1745	+
chr2	118453398	118453512	Candidate 1747	-
chr2	142592932	142593005	Candidate 1774	-
chr2	145913173	145913245	Candidate 1775	-
chr2	153221587	153221655	Candidate 1803	+
chr2	156702143	156702212	Candidate 1816	-
chr2	169762497	169762712	Candidate 1845	+
chr2	30214305	30214385	Candidate 1882	+
chr2	33366110	33366224	Candidate 1892	-
chr2	37192165	37192280	Candidate 1903	-
chr2	48771801	48771862	Candidate 1956	-
chr2	59926615	59926679	Candidate 1970	-
chr2	91764472	91764553	Candidate 2035	-
chr2	91825400	91825457	Candidate 2036	-
chr3	32588606	32588669	Candidate 2130	+
chr3	39079637	39079726	Candidate 2136	-
chr3	45474542	45474620	Candidate 2140	+
chr3	59093674	59093730	Candidate 2154	-
chr3	89477837	89477921	Candidate 2187	-
chr4	109163815	109163950	Candidate 2229	-
chr4	124211299	124211377	Candidate 2282	+
chr4	128307726	128307779	Candidate 2301	-
chr4	133026398	133026473	Candidate 2324	-
chr4	22022071	22022125	Candidate 2372	+
chr4	55553432	55553555	Candidate 2424	+
chr4	64610410	64610492	Candidate 2437	+
chr4	100854550	100854706	Candidate 2487	+
chr5	135471417	135471538	Candidate 2523	-
chr5	137330855	137330908	Candidate 2524	+
chr5	148036444	148036525	Candidate 2533	+
chr6	112913089	112913155	Candidate 2602	-
chr6	148788581	148788669	Candidate 2640	-
chr6	28931759	28931842	Candidate 2652	+
chr6	85479322	85479406	Candidate 2717	+
chr6	93878042	93878100	Candidate 2725	-
chr6	99486806	99486883	Candidate 2736	-
chr7	18243716	18243810	Candidate 2746	+
chr7	122761346	122761419	Candidate 2751	+
chr7	126928956	126929045	Candidate 2756	-
chr7	127270263	127270334	Candidate 2757	+
chr7	141904726	141904785	Candidate 2781	-
chr7	24637999	24638090	Candidate 2796	-
chr7	28176401	28176475	Candidate 2809	+
chr8	43746312	43746390	Candidate 2971	+
chr8	90850601	90850724	Candidate 3033	+
chr9	119427250	119427317	Candidate 3090	-
chr9	44249924	44249989	Candidate 3137	+
chr9	62139345	62139441	Candidate 3200	+
chr9	63820023	63820091	Candidate 3206	-
chr9	74676790	74676840	Candidate 3226	-
chr9	94347388	94347511	Candidate 3247	-
chrX	11163802	11163856	Candidate 3261	+
chrX	129947539	129947603	Candidate 3284	+
chrX	19582454	19582510	Candidate 3337	+
chrX	91399214	91399297	Candidate 3439	-
chrX	96943747	96943813	Candidate 3458	+
