# Supplementary material for: Mammalian MicroRNA Prediction through a Support Vector Machine Model of Sequence and Structure
Source: PLoS One. 2007 Sep 26;2(9):e946. doi: 10.1371/journal.pone.0000946 (PMC1978525; doi:10.1371/journal.pone.0000946)
Supplement: Dataset S4 — Human candidate pre-miRNAs with CAGE data support. File format: BED. Description: Genome coordinates of all human candidate pre-miRNAs with CAGE support. The coordinates refer to the NCBI human genome assembly Build 36.1 (hg18). (0.00 MB TXT) [file pone.0000946.s006.txt]

chr10	130257219	130257325	Candidate 64	-
chr10	23521176	23521250	Candidate 86	+
chr11	1550145	1550194	Candidate 257	+
chr11	32068981	32069104	Candidate 291	-
chr1	14091833	14091907	Candidate 301	+
chr1	144186871	144186929	Candidate 304	+
chr1	154313501	154313609	Candidate 341	-
chr11	60857156	60857263	Candidate 366	-
chr11	63433647	63433730	Candidate 386	+
chr11	66482376	66482464	Candidate 410	-
chr1	202595719	202595785	Candidate 486	-
chr12	126216858	126216911	Candidate 532	-
chr1	23753918	23753981	Candidate 576	+
chr12	52965325	52965412	Candidate 620	+
chr1	26894744	26894851	Candidate 653	+
chr1	27726301	27726351	Candidate 667	-
chr14	30746392	30746467	Candidate 886	-
chr14	34943865	34943928	Candidate 896	+
chr14	37134927	37134979	Candidate 904	-
chr1	4614208	4614296	Candidate 950	-
chr14	68796549	68796618	Candidate 962	-
chr15	38403497	38403584	Candidate 1039	+
chr15	38403602	38403684	Candidate 1040	+
chr15	62764213	62764305	Candidate 1075	+
chr15	64781594	64781662	Candidate 1080	+
chr15	70663085	70663230	Candidate 1093	+
chr16	30578259	30578384	Candidate 1166	+
chr1	63142536	63142636	Candidate 1170	+
chr1	6426370	6426432	Candidate 1178	+
chr16	48448462	48448585	Candidate 1187	+
chr1	65305888	65306052	Candidate 1194	+
chr16	71017009	71017132	Candidate 1240	+
chr16	8464779	8464845	Candidate 1269	-
chr17	1565247	1565334	Candidate 1283	-
chr17	24094654	24094744	Candidate 1295	+
chr17	33863776	33863868	Candidate 1325	+
chr17	34635552	34635655	Candidate 1331	-
chr17	35008515	35008628	Candidate 1338	-
chr17	53763594	53763676	Candidate 1432	+
chr17	57498052	57498156	Candidate 1444	-
chr17	58582481	58582554	Candidate 1447	+
chr17	59273765	59273861	Candidate 1450	-
chr17	7106649	7106697	Candidate 1488	-
chr17	71229037	71229098	Candidate 1489	-
chr17	7728424	7728469	Candidate 1511	+
chr18	16945111	16945207	Candidate 1521	-
chr18	52109163	52109286	Candidate 1575	+
chr19	1893139	1893199	Candidate 1646	-
chr1	94084979	94085052	Candidate 1666	+
chr19	43571763	43571821	Candidate 1668	+
chr19	47464705	47464770	Candidate 1685	+
chr19	47476064	47476146	Candidate 1686	-
chr21	32167139	32167211	Candidate 1850	+
chr2	161058666	161058714	Candidate 1920	-
chr2	220641979	220642055	Candidate 2044	+
chr2	43148827	43148891	Candidate 2109	+
chr2	47987314	47987414	Candidate 2122	+
chr3	151183621	151183715	Candidate 2249	-
chr3	180348618	180348673	Candidate 2276	+
chr3	188942757	188942888	Candidate 2295	-
chr3	76442953	76443015	Candidate 2371	+
chr4	134289844	134289912	Candidate 2417	+
chr4	14614159	14614278	Candidate 2427	-
chr5	109052960	109053043	Candidate 2512	-
chr5	139069281	139069371	Candidate 2539	+
chr5	140978824	140978912	Candidate 2547	-
chr5	141181925	141182012	Candidate 2550	-
chr5	32257914	32257969	Candidate 2625	+
chr5	54317245	54317347	Candidate 2646	-
chr5	60663743	60663833	Candidate 2651	+
chr5	87600466	87600562	Candidate 2671	+
chr6	33283566	33283724	Candidate 2759	-
chr6	33374736	33374841	Candidate 2760	-
chr6	36272433	36272488	Candidate 2764	+
chr6	44351989	44352044	Candidate 2786	+
chr6	69402506	69402552	Candidate 2802	+
chr7	127595165	127595295	Candidate 2859	+
chr7	14908670	14908768	Candidate 2890	-
chr7	38984812	38984896	Candidate 2924	+
chr8	110621264	110621349	Candidate 2966	+
chr8	114518491	114518558	Candidate 2967	-
chr8	126510961	126511082	Candidate 2974	-
chr8	22044407	22044504	Candidate 2995	-
chr8	56177117	56177164	Candidate 3023	-
chr9	109291752	109291827	Candidate 3069	-
chr9	117955746	117955854	Candidate 3084	+
chr9	124646737	124646864	Candidate 3095	-
chr9	94986248	94986347	Candidate 3208	+
chrX	100549821	100549881	Candidate 3231	+
chrX	138114169	138114213	Candidate 3305	-
chrX	68302029	68302135	Candidate 3407	+
chrX	72967710	72967813	Candidate 3420	-
chrY	10646555	10646665	Candidate 3441	+
